# Supplementary material for: CBF-dependent and CBF-independent regulatory pathways contribute to the differences in freezing tolerance and cold-regulated gene expression of two Arabidopsis ecotypes locally adapted to sites in Sweden and Italy
Source: PLoS One. 2018 Dec 5;13(12):e0207723. doi: 10.1371/journal.pone.0207723 (PMC6281195; doi:10.1371/journal.pone.0207723)
Supplement: S3 Table — (XLSX) [file pone.0207723.s007.xlsx]

## Sheet: CBF_UP_WS_fig3_tableS1
S3 Table. Transcript levels for the 136 Ws-2 CBF regulon genes [14] in SW, sw:cbf123, IT and it:cbf123 plants after a 24 h cold treatment.
Id	Description	SW.24h/ SW.warm	sw:cbf123.24h/ SW.warm	IT.24h/ IT.warm	it:cbf123.24h/ IT.warm	% Reduction (sw:cbf123.24h/ SW.24h)	% Reduction (it:cbf123.24h/ IT.24h)
AT1G01420	UGT72B3|UDP-glucosyl transferase 72B3	0.823	0.206	-0.223	-0.808	34.8	33.4
AT1G01470	LSR3|LEA14|Late embryogenesis abundant protein	5.995	5.245	3.631	2.315	40.6	59.8
AT1G02820	Late embryogenesis abundant 3 (LEA3) family protein	4.174	3.336	-1.147	-2.298	44.1	55
AT1G04240	SHY2|IAA3|AUX/IAA transcriptional regulator family protein	-0.333	-0.13	-0.508	-1.884	0	61.5
AT1G05170	Galactosyltransferase family protein	2.191	1.684	-0.01	-0.388	29.7	23
AT1G09350	GolS3|AtGolS3|galactinol synthase 3	8.901	5.493	7.83	2.699	90.6	97.1
AT1G10090	Early-responsive to dehydration stress protein (ERD4)	2.271	1.717	1.502	1.075	31.9	25.6
AT1G10370	ATGSTU17|ERD9|GST30B|GST30|Glutathione S-transferase family protein	-0.195	0.924	-1.808	-1.816	0	0.6
AT1G10410	Protein of unknown function (DUF1336)	4.053	2.836	1.821	1.183	57	35.7
AT1G10760	GWD|GWD1|SOP1|SOP|SEX1|Pyruvate phosphate dikinase PEP/pyruvate binding domain	2.393	1.824	1.824	1.345	32.6	28.3
AT1G11210	Protein of unknown function (DUF761)	8.099	7.777	5.023	4.277	20	40.4
AT1G16850	unknown protein; FUNCTIONS IN: molecular_function unknown; INVOLVED IN: response to salt stress; LOCATED IN: endomembrane system; EXPRESSED IN: leaf apex leaf whorl male gametophyte flower leaf; EXPRESSED DURING: LP.06 six leaves visible LP.04 four leaves visible LP.10 ten leaves visible petal differentiation and expansion stage LP.08 eight leaves visible; BEST Arabidopsis thaliana protein match …	11.558	9.361	6.681	3.208	78.2	91
AT1G20440	AtCOR47|RD17|COR47|cold-regulated 47	7.154	6.337	5.547	3.32	43.3	78.6
AT1G20450	LTI45|ERD10|LTI29|Dehydrin family protein	7.009	5.77	4.576	3.148	57.6	62.8
AT1G21460	Nodulin MtN3 family protein	1.953	1.729	0.713	0.385	14.4	20.3
AT1G21790	TRAM LAG1 and CLN8 (TLC) lipid-sensing domain containing protein	3.134	2.684	2.498	1.242	26.8	58.1
AT1G27200	Domain of unknown function (DUF23)	2.797	2.741	1.763	0.847	3.8	47
AT1G27760	ATSAT32|SAT32|interferon-related developmental regulator family protein / IFRD protein family	2.879	1.959	0.973	0.434	47.2	31.2
AT1G27910	PUB45|ATPUB45|plant U-box 45	1.701	0.317	-0.232	-0.903	61.7	37.2
AT1G29395	COR413-TM1|COR414-TM1|COR413IM1|COLD REGULATED 314 INNER MEMBRANE 1	4.118	2.569	4.647	1.066	65.8	91.6
AT1G33230	TMPIT-like protein	2.596	2.075	1.67	0.761	30.3	46.7
AT1G46768	RAP2.1|related to AP2 1	4.078	2.268	2.664	0.632	71.5	75.5
AT1G47710	Serine protease inhibitor (SERPIN) family protein	4.009	2.311	2.691	1.631	69.2	52.1
AT1G48100	Pectin lyase-like superfamily protein	4.133	2.138	0.535	-0.649	74.9	56
AT1G51090	Heavy metal transport/detoxification superfamily protein	7.049	5.09	4.39	3.048	74.3	60.6
AT1G51700	DOF1|ADOF1|DOF zinc finger protein 1	0.151	-1.047	-0.526	-0.509	56.4	0
AT1G58360	NAT2|AAP1|amino acid permease 1	1.357	0.436	0.206	-0.575	47.2	41.8
AT1G62570	FMO GS-OX4|flavin-monooxygenase glucosinolate S-oxygenase 4	6.103	2.997	4.751	1.792	88.4	87.1
AT1G64890	Major facilitator superfamily protein	4.4	3.167	3.409	2.335	57.5	52.5
AT1G67850	Protein of unknown function (DUF707)	2.596	1.218	1.169	0.372	61.5	42.5
AT1G68500	unknown protein; BEST Arabidopsis thaliana protein match is: unknown protein (TAIR:AT1G25422.1); Has 16 Blast hits to 16 proteins in 6 species: Archae - 0; Bacteria - 0; Metazoa - 0; Fungi - 0; Plants - 16; Viruses - 0; Other Eukaryotes - 0 (source: NCBI BLink).	5.728	4.955	5.064	3.119	41.5	74
AT1G68570	Major facilitator superfamily protein	1.655	1.538	0.72	0.733	7.8	0
AT1G71950	Proteinase inhibitor propeptide	1.902	1.767	1.875	1.071	8.9	42.7
AT1G73480	alpha/beta-Hydrolases superfamily protein	1.897	1.68	1.1	1.064	14	2.5
AT1G76580	Squamosa promoter-binding protein-like (SBP domain) transcription factor family protein	2.897	1.842	1.814	1.293	51.9	30.3
AT1G77120	ADH1|ATADH|ADH|ATADH1|alcohol dehydrogenase 1	7.847	6.921	7.373	5.822	47.4	65.8
AT1G77600	ARM repeat superfamily protein	1.605	0.8	0.908	0.354	42.8	31.9
AT1G78070	Transducin/WD40 repeat-like superfamily protein	2.422	2.04	0.924	0.159	23.3	41.2
AT1G80130	Tetratricopeptide repeat (TPR)-like superfamily protein	2.286	3.265	1.854	2.001	0	0
AT2G02120	PDF2.1|LCR70|Scorpion toxin-like knottin superfamily protein	6.348	7	4.712	4.39	0	20
AT2G15970	ATCOR413-PM1|WCOR413-LIKE|FL3-5A3|WCOR413|COR|cold regulated 413 plasma membrane 1	3.837	2.554	3.922	2.001	58.9	73.6
AT2G16700	ADF5|ATADF5|actin depolymerizing factor 5	2.246	1.813	3.05	2.104	25.9	48.1
AT2G17840	ERD7|Senescence/dehydration-associated protein-related	5.906	5.555	2.811	2.503	21.7	19.2
AT2G22080	unknown protein; Has 96314 Blast hits to 34847 proteins in 1702 species: Archae - 612; Bacteria - 27969; Metazoa - 24311; Fungi - 12153; Plants - 4409; Viruses - 1572; Other Eukaryotes - 25288 (source: NCBI BLink).	2.06	1.837	1.527	0.913	14.3	34.7
AT2G23120	Late embryogenesis abundant protein group 6	3.46	3.335	1.855	0.621	8.3	57.5
AT2G23340	DEAR3|DREB and EAR motif protein 3	1.332	1.201	-1.183	-2.057	8.6	45.4
AT2G24560	GDSL-like Lipase/Acylhydrolase family protein	4.421	1.427	1.786	0	87.4	51.2
AT2G27830	unknown protein; BEST Arabidopsis thaliana protein match is: unknown protein (TAIR:AT4G22758.1); Has 131 Blast hits to 131 proteins in 17 species: Archae - 0; Bacteria - 0; Metazoa - 0; Fungi - 0; Plants - 131; Viruses - 0; Other Eukaryotes - 0 (source: NCBI BLink).	0.901	-1.615	-0.163	-1.284	82.5	54
AT2G28550	TOE1|RAP2.7|related to AP2.7	1.244	1.34	0.271	0.132	0	9.2
AT2G28900	OEP16|OEP16-1|ATOEP16-L|ATOEP16-1|outer plastid envelope protein 16-1	4.901	4.255	4.622	2.952	36.1	68.6
AT2G31380	STH|salt tolerance homologue	2.14	1.687	0.554	0.452	26.9	6.8
AT2G34850	MEE25|NAD(P)-binding Rossmann-fold superfamily protein	1.382	0.928	-0.243	-0.611	26.9	22.5
AT2G35960	NHL12|NDR1/HIN1-like 12	1.394	0.546	0.941	-0.303	44.4	57.8
AT2G39800	P5CS1|ATP5CS|delta1-pyrroline-5-carboxylate synthase 1	1.202	1.217	2.567	1.912	0	36.5
AT2G40880	ATCYSA|CYSA|FL3-27|cystatin A	2.355	0.841	1.358	0.429	65	47.5
AT2G42530	COR15B|cold regulated 15b	6.178	5.738	7.009	5.491	26.3	65.1
AT2G42540	COR15|COR15A|cold-regulated 15a	7.195	6.084	7.942	4.263	53.7	92.2
AT2G43620	Chitinase family protein	4.466	0.699	2.111	-0.526	92.7	83.9
AT2G47180	GolS1|AtGolS1|galactinol synthase 1	2.707	0.902	2.005	0.588	71.4	62.6
AT2G47890	B-box type zinc finger protein with CCT domain	3.808	3.042	3.185	2.552	41.2	35.5
AT3G03640	BGLU25|GLUC|beta glucosidase 25	2.626	2.132	1.988	1.528	28.9	27.3
AT3G05660	AtRLP33|RLP33|receptor like protein 33	4.049	1.738	2.711	0.973	79.9	70
AT3G09540	Pectin lyase-like superfamily protein	1.099	0.074	1.055	0.002	50.9	51.8
AT3G11670	DGD1|UDP-Glycosyltransferase superfamily protein	-0.208	-0.459	-0.554	-0.525	16	0
AT3G12320	unknown protein; BEST Arabidopsis thaliana protein match is: unknown protein (TAIR:AT5G06980.4); Has 102 Blast hits to 102 proteins in 16 species: Archae - 0; Bacteria - 0; Metazoa - 0; Fungi - 0; Plants - 98; Viruses - 0; Other Eukaryotes - 4 (source: NCBI BLink).	0.79	1.428	0.111	0.465	0	0
AT3G14650	CYP72A11|cytochrome P450 family 72 subfamily A polypeptide 11	0.234	0.107	-0.325	-0.245	8.5	0
AT3G17130	Plant invertase/pectin methylesterase inhibitor superfamily protein	3.622	1.81	1.507	-0.783	71.5	79.6
AT3G22840	ELIP1|ELIP|Chlorophyll A-B binding family protein	3.961	4.121	0.594	0.332	0	16.6
AT3G23000	SnRK3.10|ATSRPK1|CIPK7|PKS7|ATSR2|CBL-interacting protein kinase 7	1.393	2.214	0.158	-0.223	0	23.2
AT3G45260	C2H2-like zinc finger protein	0.961	-1.065	0.601	0.189	75.4	24.8
AT3G50970	LTI30|XERO2|dehydrin family protein	9.914	6.799	8.256	3.955	88.5	94.9
AT3G54400	Eukaryotic aspartyl protease family protein	0.823	-0.276	0.311	-0.777	53.3	53
AT3G55610	P5CS2|delta 1-pyrroline-5-carboxylate synthase 2	3.789	3.383	2.481	1.441	24.5	51.4
AT3G55760	unknown protein; LOCATED IN: chloroplast stroma chloroplast; EXPRESSED IN: 16 plant structures; EXPRESSED DURING: 10 growth stages; BEST Arabidopsis thaliana protein match is: unknown protein (TAIR:AT1G42430.2); Has 176 Blast hits to 125 proteins in 40 species: Archae - 0; Bacteria - 3; Metazoa - 19; Fungi - 9; Plants - 81; Viruses - 0; Other Eukaryotes - 64 (source: NCBI BLink).	2.412	1.97	2.196	0.243	26.4	74.2
AT3G55940	Phosphoinositide-specific phospholipase C family protein	4.257	1.885	4.003	2.288	80.7	69.5
AT3G60520	unknown protein; BEST Arabidopsis thaliana protein match is: unknown protein (TAIR:AT1G02070.1); Has 107 Blast hits to 107 proteins in 14 species: Archae - 0; Bacteria - 0; Metazoa - 0; Fungi - 0; Plants - 107; Viruses - 0; Other Eukaryotes - 0 (source: NCBI BLink).	2.771	2.796	1.477	1.426	0	3.5
AT3G62740	BGLU7|beta glucosidase 7	2.76	1.147	2.639	-1.212	67.3	93.1
AT4G04020	FIB|fibrillin	1.03	0.711	0.822	0.627	19.8	12.6
AT4G12000	SNARE associated Golgi protein family	3.008	1.81	1.281	-0.013	56.4	59.2
AT4G12470	AZI1|azelaic acid induced 1	8.081	5.932	5.314	3.784	77.5	65.4
AT4G12480	pEARLI 1|Bifunctional inhibitor/lipid-transfer protein/seed storage 2S albumin superfamily protein	7.103	5.484	2.705	1.857	67.4	44.4
AT4G15130	CCT2|ATCCT2|phosphorylcholine cytidylyltransferase2	2.145	0.581	2.188	1.225	66.2	48.7
AT4G17550	Major facilitator superfamily protein	3.719	3.821	2.596	1.705	0	46.1
AT4G18270	ATTRANS11|TRANS11|translocase 11	1.656	0.875	0.883	0.12	41.8	41.1
AT4G19810	Glycosyl hydrolase family protein with chitinase insertion domain	3.427	2.333	2.623	1.793	53.2	43.7
AT4G22240	Plastid-lipid associated protein PAP / fibrillin family protein	0.175	-0.536	-0.831	-1.186	38.9	21.8
AT4G23630	BTI1|RTNLB1|VIRB2-interacting protein 1	2.827	2.335	1.422	0.595	28.9	43.6
AT4G24220	AWI31|VEP1|NAD(P)-binding Rossmann-fold superfamily protein	1.963	2.07	1.167	0.608	0	32.1
AT4G24960	HVA22D|ATHVA22D|HVA22 homologue D	3.63	2.479	1.427	0.054	55	61.4
AT4G27520	ENODL2|AtENODL2|early nodulin-like protein 2	2.965	1.98	1.971	0.915	49.4	51.9
AT4G27560	UDP-Glycosyltransferase superfamily protein	2.819	2.18	1.58	0.569	35.8	50.4
AT4G27570	UDP-Glycosyltransferase superfamily protein	2.801	2.425	1.49	0.167	22.9	60
AT4G30650	Low temperature and salt responsive protein family	7.383	6.692	6.429	4.665	38	70.5
AT4G32190	Myosin heavy chain-related protein	1.969	0.475	0.661	0.118	64.5	31.4
AT4G34230	CAD-5|ATCAD5|CAD5|cinnamyl alcohol dehydrogenase 5	1.906	1.009	-0.579	-0.971	46.3	23.8
AT4G34990	AtMYB32|MYB32|myb domain protein 32	2.661	2.062	1.23	-0.559	34	71.1
AT4G36010	Pathogenesis-related thaumatin superfamily protein	4.861	3.625	3.205	2.868	57.5	20.8
AT4G37320	CYP81D5|cytochrome P450 family 81 subfamily D polypeptide 5	2.176	1.166	1.716	0.832	50.3	45.8
AT4G38580	ATFP6|FP6|HIPP26|farnesylated protein 6	4.661	3.989	4.441	3.56	37.2	45.7
AT4G39730	Lipase/lipooxygenase PLAT/LH2 family protein	1.414	1.701	1.064	0.25	0	43.1
AT5G01520	RING/U-box superfamily protein	1.506	1.109	1.36	0.047	24.1	59.8
AT5G04340	ZAT6|CZF2|C2H2|zinc finger of Arabidopsis thaliana 6	3.238	1.654	1.421	1.807	66.6	0
AT5G06980	unknown protein; BEST Arabidopsis thaliana protein match is: unknown protein (TAIR:AT3G12320.1); Has 30201 Blast hits to 17322 proteins in 780 species: Archae - 12; Bacteria - 1396; Metazoa - 17338; Fungi - 3422; Plants - 5037; Viruses - 0; Other Eukaryotes - 2996 (source: NCBI BLink).	1.246	1.183	-0.084	-0.472	4.3	23.6
AT5G07030	Eukaryotic aspartyl protease family protein	0.995	-0.467	1.038	0.487	63.7	31.7
AT5G12140	ATCYS1|CYS1|cystatin-1	1.308	0.226	1.704	0.287	52.7	62.6
AT5G13200	GRAM domain family protein	3.399	1.704	1.868	1.179	69.1	38
AT5G13750	ZIFL1|zinc induced facilitator-like 1	1.907	0.599	0.349	-0.189	59.6	31.1
AT5G13930	ATCHS|CHS|TT4|Chalcone and stilbene synthase family protein	1.435	2.426	-0.593	-0.761	0	11
AT5G14570	ATNRT2.7|NRT2.7|high affinity nitrate transporter 2.7	1.886	1.155	1.61	0.79	39.8	43.4
AT5G14760	AO|L-aspartate oxidase	2.606	2.406	0.42	0.393	12.9	1.9
AT5G15960	KIN1|stress-responsive protein (KIN1) / stress-induced protein (KIN1)	7.734	5.779	6.942	2.59	74.2	95.1
AT5G15970	KIN2|COR6.6|stress-responsive protein (KIN2) / stress-induced protein (KIN2) / cold-responsive protein (COR6.6) / cold-regulated protein (COR6.6)	5.551	5.525	5.985	3.743	1.7	78.9
AT5G17210	Protein of unknown function (DUF1218)	1.302	0.954	1.075	0.884	21.4	12.4
AT5G17220	GSTF12|GST26|TT19|ATGSTF12|glutathione S-transferase phi 12	1.186	1.386	-0.137	-0.661	0	30.5
AT5G19875	unknown protein; FUNCTIONS IN: molecular_function unknown; INVOLVED IN: response to oxidative stress; LOCATED IN: endomembrane system; EXPRESSED IN: 21 plant structures; EXPRESSED DURING: 13 growth stages; BEST Arabidopsis thaliana protein match is: unknown protein (TAIR:AT2G31940.1); Has 30201 Blast hits to 17322 proteins in 780 species: Archae - 12; Bacteria - 1396; Metazoa - 17338; Fungi - 342…	3.044	1.073	0.046	-1.205	74.5	58
AT5G20830	ASUS1|SUS1|atsus1|sucrose synthase 1	5.378	5.046	4.188	2.876	20.5	59.7
AT5G23850	Arabidopsis thaliana protein of unknown function (DUF821)	1.917	0.885	0.43	-0.062	51.1	28.8
AT5G24300	SSI1|SSI|ATSS1|Glycogen/starch synthases ADP-glucose type	0.211	0.51	-0.139	-0.266	0	8.4
AT5G24570	unknown protein; Has 30201 Blast hits to 17322 proteins in 780 species: Archae - 12; Bacteria - 1396; Metazoa - 17338; Fungi - 3422; Plants - 5037; Viruses - 0; Other Eukaryotes - 2996 (source: NCBI BLink).	1.345	-1.18	0.192	-0.713	82.6	46.6
AT5G25110	CIPK25|SnRK3.25|CBL-interacting protein kinase 25	8.448	7.687	7.148	3.817	41	90.1
AT5G27930	Protein phosphatase 2C family protein	2.6	2.048	1.675	0.246	31.8	62.9
AT5G37500	GORK|gated outwardly-rectifying K+ channel	3.805	1.36	3.124	1.317	81.6	71.4
AT5G39050	HXXXD-type acyl-transferase family protein	0.549	-0.603	-0.076	-0.052	55	0
AT5G47650	ATNUDT2|NUDT2|ATNUDX2|nudix hydrolase homolog 2	2.822	1.392	1.134	-0.046	62.9	55.9
AT5G48880	PKT2|PKT1|KAT5|peroxisomal 3-keto-acyl-CoA thiolase 2	-0.137	0.652	-1.368	-1.634	0	16.8
AT5G50720	HVA22E|ATHVA22E|HVA22 homologue E	3.215	0.76	3.291	-0.268	81.8	91.5
AT5G52300	RD29B|LTI65|CAP160 protein	8.151	5.397	4.36	1.516	85.2	86.1
AT5G52310	COR78|LTI140|RD29A|LTI78|low-temperature-responsive protein 78 (LTI78) / desiccation-responsive protein 29A (RD29A)	8.02	7.625	6.746	4.051	24	84.6
AT5G52660	Homeodomain-like superfamily protein	1.297	0.553	0.375	-0.004	40.3	23.1
AT5G55180	O-Glycosyl hydrolases family 17 protein	2.095	0.455	2.226	1.539	67.9	37.9
AT5G57660	ATCOL5|COL5|CONSTANS-like 5	0.919	0.616	1.273	1.093	18.9	11.7
AT5G58070	TIL|ATTIL|temperature-induced lipocalin	3.103	2.552	1.997	1.479	31.7	30.2
AT5G58620	zinc finger (CCCH-type) family protein	3.069	2.396	1.407	1.489	37.3	0
AT5G64080	Bifunctional inhibitor/lipid-transfer protein/seed storage 2S albumin superfamily protein	1.933	0.535	1.668	1.192	62.1	28.1
AT5G64170	dentin sialophosphoprotein-related	0.326	0.277	-0.054	0.092	3.3	0
AT5G64260	EXL2|EXORDIUM like 2	2.427	0.561	1.771	1.145	72.5	35.2
