# Supplementary material for: CBF-dependent and CBF-independent regulatory pathways contribute to the differences in freezing tolerance and cold-regulated gene expression of two Arabidopsis ecotypes locally adapted to sites in Sweden and Italy
Source: PLoS One. 2018 Dec 5;13(12):e0207723. doi: 10.1371/journal.pone.0207723 (PMC6281195; doi:10.1371/journal.pone.0207723)
Supplement: S4 Table — (XLSX) [file pone.0207723.s008.xlsx]

## Sheet: CBF_UP_WS_figS1_tableS2
S4 Table. Transcript levels for the 136 Ws-2 CBF regulon genes [14] in SW, sw:cbf123, IT and it:cbf123 plants after a 2 week cold treatment.
Id	Description	sw.2wk/ sw.warm	sw:cbf123.2wk/ sw.warm	it.2wk/ it.warm	it:cbf123.2wk/it.warm	% Reduction (sw:cbf123.2wk/ SW.2wk)	% Reduction (it:cbf123.2wk/ IT.2wk)
AT1G01420	UGT72B3|UDP-glucosyl transferase 72B3	0.725	-0.336	0.168	0.151	52.1	1.1
AT1G01470	LSR3|LEA14|Late embryogenesis abundant protein	2.575	1.071	0.129	0.116	64.8	1
AT1G02820	Late embryogenesis abundant 3 (LEA3) family protein	-1.563	-1.978	-3.819	-4.586	25	41.2
AT1G04240	SHY2|IAA3|AUX/IAA transcriptional regulator family protein	-0.065	-0.079	-0.343	-0.316	1	0
AT1G05170	Galactosyltransferase family protein	0.352	0.097	-0.651	-0.491	16.2	0
AT1G09350	GolS3|AtGolS3|galactinol synthase 3	6.65	-0.347	3.811	1.545	99.2	79.2
AT1G10090	Early-responsive to dehydration stress protein (ERD4)	0.494	0.3	0.05	0.058	12.5	0
AT1G10370	ATGSTU17|ERD9|GST30B|GST30|Glutathione S-transferase family protein	-1.952	-1.387	-2.491	-2.503	0	0.8
AT1G10410	Protein of unknown function (DUF1336)	2.428	1.189	-0.145	-0.224	57.7	5.3
AT1G10760	GWD|GWD1|SOP1|SOP|SEX1|Pyruvate phosphate dikinase PEP/pyruvate binding domain	1.229	0.418	0.858	0.585	43	17.2
AT1G11210	Protein of unknown function (DUF761)	6.495	6.022	3.794	3.785	28	0.6
AT1G16850	unknown protein; FUNCTIONS IN: molecular_function unknown; INVOLVED IN: response to salt stress; LOCATED IN: endomembrane system; EXPRESSED IN: leaf apex leaf whorl male gametophyte flower leaf; EXPRESSED DURING: LP.06 six leaves visible LP.04 four leaves visible LP.10 ten leaves visible petal differentiation and expansion stage LP.08 eight leaves visible; BEST Arabidopsis thaliana protein match …	9.214	4.532	2.913	2.241	96.1	37.2
AT1G20440	AtCOR47|RD17|COR47|cold-regulated 47	3.8	1.628	1.244	1.05	77.8	12.5
AT1G20450	LTI45|ERD10|LTI29|Dehydrin family protein	2.984	0.192	0.319	0.124	85.6	12.6
AT1G21460	Nodulin MtN3 family protein	1.768	1.805	0.12	0.42	0	0
AT1G21790	TRAM LAG1 and CLN8 (TLC) lipid-sensing domain containing protein	1.1	0.904	0.647	0.615	12.6	2.2
AT1G27200	Domain of unknown function (DUF23)	2.077	1.204	0.674	0.332	45.4	21.1
AT1G27760	ATSAT32|SAT32|interferon-related developmental regulator family protein / IFRD protein family	1.645	0.793	-0.157	-0.067	44.6	0
AT1G27910	PUB45|ATPUB45|plant U-box 45	0.184	-0.36	-0.418	-0.488	31.4	4.7
AT1G29395	COR413-TM1|COR414-TM1|COR413IM1|COLD REGULATED 314 INNER MEMBRANE 1	3.275	1.317	3.775	2.531	74.3	57.8
AT1G33230	TMPIT-like protein	1.328	0.687	0.524	0.474	35.9	3.3
AT1G46768	RAP2.1|related to AP2 1	3.36	1.39	1.931	1.659	74.5	17.2
AT1G47710	Serine protease inhibitor (SERPIN) family protein	2.097	1.176	0.854	0.491	47.2	22.2
AT1G48100	Pectin lyase-like superfamily protein	0.555	-1.266	0.007	-0.152	71.7	10.4
AT1G51090	Heavy metal transport/detoxification superfamily protein	3.994	1.472	1.431	1.444	82.6	0
AT1G51700	DOF1|ADOF1|DOF zinc finger protein 1	-1.293	-1.248	-1.955	-1.87	0	0
AT1G58360	NAT2|AAP1|amino acid permease 1	0.211	-0.638	-0.466	-0.641	44.5	11.4
AT1G62570	FMO GS-OX4|flavin-monooxygenase glucosinolate S-oxygenase 4	3.725	0.212	0.651	0.241	91.2	24.7
AT1G64890	Major facilitator superfamily protein	2.884	1.503	2.015	1.581	61.6	26
AT1G67850	Protein of unknown function (DUF707)	1.016	0.103	-0.929	-0.751	46.9	0
AT1G68500	unknown protein; BEST Arabidopsis thaliana protein match is: unknown protein (TAIR:AT1G25422.1); Has 16 Blast hits to 16 proteins in 6 species: Archae - 0; Bacteria - 0; Metazoa - 0; Fungi - 0; Plants - 16; Viruses - 0; Other Eukaryotes - 0 (source: NCBI BLink).	3.114	1.037	2.002	1.545	76.3	27.2
AT1G68570	Major facilitator superfamily protein	1.368	0.777	1.099	1.403	33.6	0
AT1G71950	Proteinase inhibitor propeptide	0.821	1.618	-0.015	-0.01	0	0
AT1G73480	alpha/beta-Hydrolases superfamily protein	0.711	0.373	-0.154	-0.235	20.9	5.5
AT1G76580	Squamosa promoter-binding protein-like (SBP domain) transcription factor family protein	1.611	0.798	0.507	0.58	43.1	0
AT1G77120	ADH1|ATADH|ADH|ATADH1|alcohol dehydrogenase 1	5.274	4.412	3.744	3.588	45	10.2
AT1G77600	ARM repeat superfamily protein	0.756	0.173	0.566	0.408	33.3	10.4
AT1G78070	Transducin/WD40 repeat-like superfamily protein	1.705	0.293	0.405	0.218	62.4	12.2
AT1G80130	Tetratricopeptide repeat (TPR)-like superfamily protein	3.18	3.805	2.654	2.876	0	0
AT2G02120	PDF2.1|LCR70|Scorpion toxin-like knottin superfamily protein	4.687	4.544	2.404	2.552	9.4	0
AT2G15970	ATCOR413-PM1|WCOR413-LIKE|FL3-5A3|WCOR413|COR|cold regulated 413 plasma membrane 1	2.088	0.055	1.512	0.911	75.6	34.1
AT2G16700	ADF5|ATADF5|actin depolymerizing factor 5	0.438	0.143	0.548	0.303	18.5	15.7
AT2G17840	ERD7|Senescence/dehydration-associated protein-related	3.035	2.554	0.385	0.189	28.4	12.7
AT2G22080	unknown protein; Has 96314 Blast hits to 34847 proteins in 1702 species: Archae - 612; Bacteria - 27969; Metazoa - 24311; Fungi - 12153; Plants - 4409; Viruses - 1572; Other Eukaryotes - 25288 (source: NCBI BLink).	0.887	1.003	1.08	1.023	0	3.9
AT2G23120	Late embryogenesis abundant protein group 6	1.428	0.862	-0.531	-0.695	32.5	10.7
AT2G23340	DEAR3|DREB and EAR motif protein 3	-0.132	-1.546	-1.206	-1.382	62.5	11.5
AT2G24560	GDSL-like Lipase/Acylhydrolase family protein	0.581	-1.162	0.77	0.58	70.1	12.4
AT2G27830	unknown protein; BEST Arabidopsis thaliana protein match is: unknown protein (TAIR:AT4G22758.1); Has 131 Blast hits to 131 proteins in 17 species: Archae - 0; Bacteria - 0; Metazoa - 0; Fungi - 0; Plants - 131; Viruses - 0; Other Eukaryotes - 0 (source: NCBI BLink).	-1.329	-2.385	-0.866	-1.018	51.9	10
AT2G28550	TOE1|RAP2.7|related to AP2.7	0.79	0.57	0.52	0.56	14.1	0
AT2G28900	OEP16|OEP16-1|ATOEP16-L|ATOEP16-1|outer plastid envelope protein 16-1	4.024	3.638	3.071	2.877	23.5	12.5
AT2G31380	STH|salt tolerance homologue	1.436	1.021	1.024	1.038	24.9	0
AT2G34850	MEE25|NAD(P)-binding Rossmann-fold superfamily protein	0.498	0.197	-0.075	-0.165	18.8	6
AT2G35960	NHL12|NDR1/HIN1-like 12	0.586	-0.573	0.517	0.278	55.2	15.3
AT2G39800	P5CS1|ATP5CS|delta1-pyrroline-5-carboxylate synthase 1	0.017	0.214	2.225	2.239	0	0
AT2G40880	ATCYSA|CYSA|FL3-27|cystatin A	0.533	0.114	0.007	0.258	25.2	0
AT2G42530	COR15B|cold regulated 15b	5.492	4.071	5.369	4.291	62.7	52.6
AT2G42540	COR15|COR15A|cold-regulated 15a	6.353	3.622	5.512	2.939	84.9	83.2
AT2G43620	Chitinase family protein	2.95	0.453	-1.473	-2.977	82.3	64.7
AT2G47180	GolS1|AtGolS1|galactinol synthase 1	0.061	-1.235	0.877	0.988	59.2	0
AT2G47890	B-box type zinc finger protein with CCT domain	2.652	1.648	1.443	1.349	50.1	6.4
AT3G03640	BGLU25|GLUC|beta glucosidase 25	1.314	1.045	0.369	0.648	17	0
AT3G05660	AtRLP33|RLP33|receptor like protein 33	2.618	-1.257	0.155	-1.117	93.2	58.6
AT3G09540	Pectin lyase-like superfamily protein	0.419	-0.639	0.537	0.298	52	15.3
AT3G11670	DGD1|UDP-Glycosyltransferase superfamily protein	-0.53	-0.617	-0.441	-0.35	5.9	0
AT3G12320	unknown protein; BEST Arabidopsis thaliana protein match is: unknown protein (TAIR:AT5G06980.4); Has 102 Blast hits to 102 proteins in 16 species: Archae - 0; Bacteria - 0; Metazoa - 0; Fungi - 0; Plants - 98; Viruses - 0; Other Eukaryotes - 4 (source: NCBI BLink).	0.532	1.346	0.72	1.143	0	0
AT3G14650	CYP72A11|cytochrome P450 family 72 subfamily A polypeptide 11	-0.38	-0.524	-0.519	-0.468	9.5	0
AT3G17130	Plant invertase/pectin methylesterase inhibitor superfamily protein	1.333	-0.928	-0.377	-1.119	79.1	40.2
AT3G22840	ELIP1|ELIP|Chlorophyll A-B binding family protein	3.234	2.861	-0.743	-0.751	22.8	0.6
AT3G23000	SnRK3.10|ATSRPK1|CIPK7|PKS7|ATSR2|CBL-interacting protein kinase 7	-0.235	0.872	-0.712	-0.466	0	0
AT3G45260	C2H2-like zinc finger protein	0.488	-1.298	-0.51	-0.597	71	5.9
AT3G50970	LTI30|XERO2|dehydrin family protein	6.709	2.443	3.477	2.612	94.8	45.1
AT3G54400	Eukaryotic aspartyl protease family protein	0.369	-0.999	0.639	0.39	61.3	15.9
AT3G55610	P5CS2|delta 1-pyrroline-5-carboxylate synthase 2	2.276	1.851	1.194	1.151	25.5	2.9
AT3G55760	unknown protein; LOCATED IN: chloroplast stroma chloroplast; EXPRESSED IN: 16 plant structures; EXPRESSED DURING: 10 growth stages; BEST Arabidopsis thaliana protein match is: unknown protein (TAIR:AT1G42430.2); Has 176 Blast hits to 125 proteins in 40 species: Archae - 0; Bacteria - 3; Metazoa - 19; Fungi - 9; Plants - 81; Viruses - 0; Other Eukaryotes - 64 (source: NCBI BLink).	0.624	-0.454	-0.437	-0.741	52.6	19
AT3G55940	Phosphoinositide-specific phospholipase C family protein	2.563	-0.015	1.935	1.084	83.2	44.6
AT3G60520	unknown protein; BEST Arabidopsis thaliana protein match is: unknown protein (TAIR:AT1G02070.1); Has 107 Blast hits to 107 proteins in 14 species: Archae - 0; Bacteria - 0; Metazoa - 0; Fungi - 0; Plants - 107; Viruses - 0; Other Eukaryotes - 0 (source: NCBI BLink).	2.016	2.036	0.737	0.783	0	0
AT3G62740	BGLU7|beta glucosidase 7	1.258	-0.318	0.469	-0.615	66.5	52.8
AT4G04020	FIB|fibrillin	-2.107	-2.713	-3.106	-3.408	34.3	18.9
AT4G12000	SNARE associated Golgi protein family	1.302	0.085	-0.421	-0.675	57	16.1
AT4G12470	AZI1|azelaic acid induced 1	7.895	5.409	3.428	2.399	82.1	51
AT4G12480	pEARLI 1|Bifunctional inhibitor/lipid-transfer protein/seed storage 2S albumin superfamily protein	7.384	4.6	2.6	2.001	85.5	34
AT4G15130	CCT2|ATCCT2|phosphorylcholine cytidylyltransferase2	1.382	0.326	0.86	0.84	51.9	1.4
AT4G17550	Major facilitator superfamily protein	1.624	1.961	0.88	0.579	0	18.9
AT4G18270	ATTRANS11|TRANS11|translocase 11	0.825	-0.524	0.902	0.421	60.7	28.4
AT4G19810	Glycosyl hydrolase family protein with chitinase insertion domain	2.692	1.724	1.854	1.616	48.9	15.1
AT4G22240	Plastid-lipid associated protein PAP / fibrillin family protein	0.157	-0.564	-0.844	-0.827	39.3	0
AT4G23630	BTI1|RTNLB1|VIRB2-interacting protein 1	1.162	1.029	-0.064	-0.059	8.8	0
AT4G24220	AWI31|VEP1|NAD(P)-binding Rossmann-fold superfamily protein	0.93	1.119	0.094	0.12	0	0
AT4G24960	HVA22D|ATHVA22D|HVA22 homologue D	1.084	0.339	-0.744	-0.682	40.3	0
AT4G27520	ENODL2|AtENODL2|early nodulin-like protein 2	1.07	0.051	-0.012	-0.413	50.7	24.3
AT4G27560	UDP-Glycosyltransferase superfamily protein	0.86	0.786	0.102	0.2	5.1	0
AT4G27570	UDP-Glycosyltransferase superfamily protein	1.022	0.984	0.14	0.149	2.6	0
AT4G30650	Low temperature and salt responsive protein family	7.087	5.3	4.725	3.773	71	48.3
AT4G32190	Myosin heavy chain-related protein	0.138	-1.155	-0.024	-0.085	59.2	4.1
AT4G34230	CAD-5|ATCAD5|CAD5|cinnamyl alcohol dehydrogenase 5	0.734	0.399	-0.885	-0.978	20.7	6.2
AT4G34990	AtMYB32|MYB32|myb domain protein 32	2.352	0.848	0.085	0.231	64.7	0
AT4G36010	Pathogenesis-related thaumatin superfamily protein	2.131	-0.525	-0.082	-0.403	84.1	20
AT4G37320	CYP81D5|cytochrome P450 family 81 subfamily D polypeptide 5	1.536	0.518	0.03	0.053	50.6	0
AT4G38580	ATFP6|FP6|HIPP26|farnesylated protein 6	3.375	2.839	2.771	2.559	31	13.7
AT4G39730	Lipase/lipooxygenase PLAT/LH2 family protein	0.905	1.101	-0.118	-0.179	0	4.1
AT5G01520	RING/U-box superfamily protein	0.106	-0.236	0.071	-0.007	21.1	5.3
AT5G04340	ZAT6|CZF2|C2H2|zinc finger of Arabidopsis thaliana 6	1.184	0.794	-1.016	-0.625	23.7	0
AT5G06980	unknown protein; BEST Arabidopsis thaliana protein match is: unknown protein (TAIR:AT3G12320.1); Has 30201 Blast hits to 17322 proteins in 780 species: Archae - 12; Bacteria - 1396; Metazoa - 17338; Fungi - 3422; Plants - 5037; Viruses - 0; Other Eukaryotes - 2996 (source: NCBI BLink).	0.284	0.281	-0.228	-0.043	0.2	0
AT5G07030	Eukaryotic aspartyl protease family protein	0.118	-1.038	1.107	0.493	55.1	34.7
AT5G12140	ATCYS1|CYS1|cystatin-1	0.27	0.239	-0.074	-0.204	2.1	8.6
AT5G13200	GRAM domain family protein	1.373	-0.782	-1.194	-1.439	77.5	15.6
AT5G13750	ZIFL1|zinc induced facilitator-like 1	1.445	0.391	-0.356	-0.258	51.8	0
AT5G13930	ATCHS|CHS|TT4|Chalcone and stilbene synthase family protein	1.208	1.426	-2.235	-2.333	0	6.6
AT5G14570	ATNRT2.7|NRT2.7|high affinity nitrate transporter 2.7	1.592	0.79	1.509	1.321	42.6	12.2
AT5G14760	AO|L-aspartate oxidase	0.661	0.611	-1.098	-1.253	3.4	10.2
AT5G15960	KIN1|stress-responsive protein (KIN1) / stress-induced protein (KIN1)	8.568	1.799	4.919	0.515	99.1	95.3
AT5G15970	KIN2|COR6.6|stress-responsive protein (KIN2) / stress-induced protein (KIN2) / cold-responsive protein (COR6.6) / cold-regulated protein (COR6.6)	4.124	1.842	3.916	1.849	79.4	76.1
AT5G17210	Protein of unknown function (DUF1218)	0.239	0.6	1.053	0.804	0	15.9
AT5G17220	GSTF12|GST26|TT19|ATGSTF12|glutathione S-transferase phi 12	-0.044	-0.154	-1.287	-0.774	7.4	0
AT5G19875	unknown protein; FUNCTIONS IN: molecular_function unknown; INVOLVED IN: response to oxidative stress; LOCATED IN: endomembrane system; EXPRESSED IN: 21 plant structures; EXPRESSED DURING: 13 growth stages; BEST Arabidopsis thaliana protein match is: unknown protein (TAIR:AT2G31940.1); Has 30201 Blast hits to 17322 proteins in 780 species: Archae - 12; Bacteria - 1396; Metazoa - 17338; Fungi - 342…	1.463	-0.532	-0.735	-0.972	74.9	15.1
AT5G20830	ASUS1|SUS1|atsus1|sucrose synthase 1	3.823	3.328	1.28	1.022	29	16.4
AT5G23850	Arabidopsis thaliana protein of unknown function (DUF821)	0.707	0.171	-1.299	-1.117	31	0
AT5G24300	SSI1|SSI|ATSS1|Glycogen/starch synthases ADP-glucose type	0.504	0.864	0.32	0.207	0	7.5
AT5G24570	unknown protein; Has 30201 Blast hits to 17322 proteins in 780 species: Archae - 12; Bacteria - 1396; Metazoa - 17338; Fungi - 3422; Plants - 5037; Viruses - 0; Other Eukaryotes - 2996 (source: NCBI BLink).	0.473	-0.908	1.147	0.635	61.6	29.9
AT5G25110	CIPK25|SnRK3.25|CBL-interacting protein kinase 25	8.282	5.394	4.725	4.049	86.5	37.4
AT5G27930	Protein phosphatase 2C family protein	1.203	0.275	-0.396	-0.637	47.4	15.4
AT5G37500	GORK|gated outwardly-rectifying K+ channel	1.987	1.147	1.857	1.448	44.1	24.7
AT5G39050	HXXXD-type acyl-transferase family protein	-0.566	-1.638	-1.753	-1.933	52.4	11.7
AT5G47650	ATNUDT2|NUDT2|ATNUDX2|nudix hydrolase homolog 2	1.491	1.083	0.437	0.525	24.6	0
AT5G48880	PKT2|PKT1|KAT5|peroxisomal 3-keto-acyl-CoA thiolase 2	-0.221	0.233	-2.147	-1.975	0	0
AT5G50720	HVA22E|ATHVA22E|HVA22 homologue E	0.262	-0.221	0.922	0.526	28.4	24
AT5G52300	RD29B|LTI65|CAP160 protein	2.334	0.576	-0.278	0.492	70.4	0
AT5G52310	COR78|LTI140|RD29A|LTI78|low-temperature-responsive protein 78 (LTI78) / desiccation-responsive protein 29A (RD29A)	5.819	1.889	2.576	0.296	93.4	79.4
AT5G52660	Homeodomain-like superfamily protein	-0.261	-0.85	-0.6	-0.527	33.5	0
AT5G55180	O-Glycosyl hydrolases family 17 protein	0.005	-1.25	0.32	0.162	58.1	10.4
AT5G57660	ATCOL5|COL5|CONSTANS-like 5	-0.016	-0.345	1.026	1.117	20.4	0
AT5G58070	TIL|ATTIL|temperature-induced lipocalin	1.005	1.178	0.187	0.585	0	0
AT5G58620	zinc finger (CCCH-type) family protein	1.922	1.35	0.276	0.112	32.7	10.8
AT5G64080	Bifunctional inhibitor/lipid-transfer protein/seed storage 2S albumin superfamily protein	-0.129	-0.867	0.304	-0.12	40	25.4
AT5G64170	dentin sialophosphoprotein-related	-0.275	-0.424	-0.58	-0.585	9.7	0.3
AT5G64260	EXL2|EXORDIUM like 2	0.605	-0.531	-0.066	0.182	54.5	0
