# Supplementary material for: CBF-dependent and CBF-independent regulatory pathways contribute to the differences in freezing tolerance and cold-regulated gene expression of two Arabidopsis ecotypes locally adapted to sites in Sweden and Italy
Source: PLoS One. 2018 Dec 5;13(12):e0207723. doi: 10.1371/journal.pone.0207723 (PMC6281195; doi:10.1371/journal.pone.0207723)
Supplement: S5 Table — (XLSX) [file pone.0207723.s009.xlsx]

## Sheet: TableS3
S5 Table. CBF regulon genes of SW, IT and Col-0 plants shown in the Venn diagram presented in Fig 6A
ID	Description	Classification	SW	IT	Col-0
AT1G01420	UGT72B3|UDP-glucosyl transferase 72B3	Col-0-specific			Col-0
AT1G01470	LSR3|LEA14|Late embryogenesis abundant protein	IT and Col-0		IT	Col-0
AT1G01480	AT-ACC2|ACS2|1-amino-cyclopropane-1-carboxylate synthase 2	SW-specific	SW
AT1G01580	FRD1|FRO2|ATFRO2|ferric reduction oxidase 2	SW-specific	SW
AT1G01720	ATAF1|ANAC002|NAC (No Apical Meristem) domain transcriptional regulator superfamily protein	SW-specific	SW
AT1G02270	Calcium-binding endonuclease/exonuclease/phosphatase family	SW-specific	SW
AT1G02310	MAN1|Glycosyl hydrolase superfamily protein	Col0-specific			Col-0
AT1G02390	ATGPAT2|GPAT2|glycerol-3-phosphate acyltransferase 2	SW-specific	SW
AT1G02400	ATGA2OX6|DTA1|ATGA2OX4|GA2OX6|gibberellin 2-oxidase 6	SW-specific	SW
AT1G02460	Pectin lyase-like superfamily protein	SW and Col-0	SW		Col-0
AT1G02660	alpha/beta-Hydrolases superfamily protein	SW-specific	SW
AT1G02820	Late embryogenesis abundant 3 (LEA3) family protein	Col0-specific			Col-0
AT1G02930	ATGSTF3|ATGSTF6|GST1|ERD11|GSTF6|ATGST1|glutathione S-transferase 6	Col0-specific			Col-0
AT1G04240	SHY2|IAA3|AUX/IAA transcriptional regulator family protein	Col0-specific			Col-0
AT1G04570	Major facilitator superfamily protein	Col0-specific			Col-0
AT1G05170	Galactosyltransferase family protein	Col0-specific			Col-0
AT1G05260	RCI3|RCI3A|Peroxidase superfamily protein	SW-specific	SW
AT1G05340	unknown protein; FUNCTIONS IN: molecular_function unknown; INVOLVED IN: biological_process unknown; LOCATED IN: chloroplast; EXPRESSED IN: 14 plant structures; EXPRESSED DURING: 7 growth stages; BEST Arabidopsis thaliana protein match is: unknown protein (TAIR:AT2G32210.1); Has 189 Blast hits to 189 proteins in 27 species: Archae - 0; Bacteria - 0; Metazoa - 0; Fungi - 21; Plants - 168; Viruses -…	SW-specific	SW
AT1G05880	ARI12|ATARI12|RING/U-box superfamily protein	SW-specific	SW
AT1G06780	GAUT6|galacturonosyltransferase 6	SW and Col-0	SW		Col-0
AT1G07900	LBD1|LOB domain-containing protein 1	SW-specific	SW
AT1G08890	Major facilitator superfamily protein	Common	SW	IT	Col-0
AT1G08920	ESL1|ERD (early response to dehydration) six-like 1	Common	SW	IT	Col-0
AT1G09350	GolS3|AtGolS3|galactinol synthase 3	Common	SW	IT	Col-0
AT1G09930	ATOPT2|OPT2|oligopeptide transporter 2	SW-specific	SW
AT1G09932	Phosphoglycerate mutase family protein	SW-specific	SW
AT1G09950	RAS1|RESPONSE TO ABA AND SALT 1	Col0-specific			Col-0
AT1G10410	Protein of unknown function (DUF1336)	SW and Col-0	SW		Col-0
AT1G10550	XET|XTH33|xyloglucan:xyloglucosyl transferase 33	Col0-specific			Col-0
AT1G10585	basic helix-loop-helix (bHLH) DNA-binding superfamily protein	SW-specific	SW
AT1G10770	Plant invertase/pectin methylesterase inhibitor superfamily protein	Col0-specific			Col-0
AT1G11210	Protein of unknown function (DUF761)	Col0-specific			Col-0
AT1G11220	Protein of unknown function (DUF761)	SW and IT	SW	IT
AT1G13050	unknown protein; BEST Arabidopsis thaliana protein match is: unknown protein (TAIR:AT3G26350.1); Has 538 Blast hits to 510 proteins in 88 species: Archae - 0; Bacteria - 23; Metazoa - 81; Fungi - 36; Plants - 361; Viruses - 8; Other Eukaryotes - 29 (source: NCBI BLink).	SW-specific	SW
AT1G13340	Regulator of Vps4 activity in the MVB pathway protein	SW-specific	SW
AT1G13600	AtbZIP58|bZIP58|basic leucine-zipper 58	SW and Col-0	SW		Col-0
AT1G13830	Carbohydrate-binding X8 domain superfamily protein	SW-specific	SW
AT1G13930	Involved in response to salt stress. Knockout mutants are hypersensitive to salt stress.	IT-specific		IT
AT1G14250	GDA1/CD39 nucleoside phosphatase family protein	Col0-specific			Col-0
AT1G15520	ATABCG40|ABCG40|PDR12|ATPDR12|pleiotropic drug resistance 12	SW-specific	SW
AT1G15780	unknown protein; BEST Arabidopsis thaliana protein match is: unknown protein (TAIR:AT2G10440.1); Has 103701 Blast hits to 43153 proteins in 1828 species: Archae - 30; Bacteria - 7385; Metazoa - 38639; Fungi - 11531; Plants - 7727; Viruses - 307; Other Eukaryotes - 38082 (source: NCBI BLink).	SW-specific	SW
AT1G16850	unknown protein; FUNCTIONS IN: molecular_function unknown; INVOLVED IN: response to salt stress; LOCATED IN: endomembrane system; EXPRESSED IN: leaf apex leaf whorl male gametophyte flower leaf; EXPRESSED DURING: LP.06 six leaves visible LP.04 four leaves visible LP.10 ten leaves visible petal differentiation and expansion stage LP.08 eight leaves visible; BEST Arabidopsis thaliana protein match …	IT and Col-0		IT	Col-0
AT1G17380	TIFY11A|JAZ5|jasmonate-zim-domain protein 5	SW-specific	SW
AT1G18750	AGL65|AGAMOUS-like 65	Col0-specific			Col-0
AT1G19020	unknown protein; BEST Arabidopsis thaliana protein match is: unknown protein (TAIR:AT3G48180.1); Has 88 Blast hits to 88 proteins in 15 species: Archae - 0; Bacteria - 0; Metazoa - 0; Fungi - 0; Plants - 88; Viruses - 0; Other Eukaryotes - 0 (source: NCBI BLink).	SW-specific	SW
AT1G19180	JAZ1|TIFY10A|jasmonate-zim-domain protein 1	SW-specific	SW
AT1G19250	FMO1|flavin-dependent monooxygenase 1	SW-specific	SW
AT1G20440	AtCOR47|RD17|COR47|cold-regulated 47	IT and Col-0		IT	Col-0
AT1G20450	LTI45|ERD10|LTI29|Dehydrin family protein	Common	SW	IT	Col-0
AT1G21310	ATEXT3|EXT3|RSH|extensin 3	SW-specific	SW
AT1G21790	TRAM LAG1 and CLN8 (TLC) lipid-sensing domain containing protein	IT and Col-0		IT	Col-0
AT1G26240	Proline-rich extensin-like family protein	SW-specific	SW
AT1G26380	FAD-binding Berberine family protein	SW-specific	SW
AT1G27100	Actin cross-linking protein	SW-specific	SW
AT1G27200	Domain of unknown function (DUF23)	Col0-specific			Col-0
AT1G27730	ZAT10|STZ|salt tolerance zinc finger	SW and Col-0	SW		Col-0
AT1G27760	ATSAT32|SAT32|interferon-related developmental regulator family protein / IFRD protein family	Col0-specific			Col-0
AT1G27910	PUB45|ATPUB45|plant U-box 45	SW and Col-0	SW		Col-0
AT1G27920	MAP65-8|microtubule-associated protein 65-8	SW and Col-0	SW		Col-0
AT1G28370	ERF11|ATERF11|ERF domain protein 11	SW-specific	SW
AT1G29090	Cysteine proteinases superfamily protein	Col0-specific			Col-0
AT1G29395	COR413-TM1|COR414-TM1|COR413IM1|COLD REGULATED 314 INNER MEMBRANE 1	Common	SW	IT	Col-0
AT1G30360	ERD4|Early-responsive to dehydration stress protein (ERD4)	SW and Col-0	SW		Col-0
AT1G30700	FAD-binding Berberine family protein	SW-specific	SW
AT1G30820	CTP synthase family protein	SW-specific	SW
AT1G30935	NA	Col0-specific			Col-0
AT1G31173	NA	IT-specific		IT
AT1G32240	KAN2|Homeodomain-like superfamily protein	SW-specific	SW
AT1G32860	Glycosyl hydrolase superfamily protein	SW and Col-0	SW		Col-0
AT1G32920	unknown protein; FUNCTIONS IN: molecular_function unknown; INVOLVED IN: response to wounding; LOCATED IN: endomembrane system; EXPRESSED IN: 23 plant structures; EXPRESSED DURING: 13 growth stages; BEST Arabidopsis thaliana protein match is: unknown protein (TAIR:AT1G32928.1); Has 42 Blast hits to 42 proteins in 8 species: Archae - 0; Bacteria - 0; Metazoa - 0; Fungi - 0; Plants - 42; Viruses - 0…	SW-specific	SW
AT1G32950	Subtilase family protein	SW-specific	SW
AT1G32960	ATSBT3.3|SBT3.3|Subtilase family protein	SW-specific	SW
AT1G33230	TMPIT-like protein	Col0-specific			Col-0
AT1G33720	CYP76C6|"cytochrome P450 family 76 subfamily C polypeptide 6"	SW and Col-0	SW		Col-0
AT1G33960	AIG1|P-loop containing nucleoside triphosphate hydrolases superfamily protein	SW-specific	SW
AT1G35140	EXL7|PHI-1|Phosphate-responsive 1 family protein	Col0-specific			Col-0
AT1G35230	AGP5|arabinogalactan protein 5	SW-specific	SW
AT1G43160	RAP2.6|related to AP2 6	Col0-specific			Col-0
AT1G43890	RAB18-1|ATRABC1|ATRAB18|RAB18|RABC1|ATRAB-C1|RAB GTPASE HOMOLOG B18	Col0-specific			Col-0
AT1G44130	Eukaryotic aspartyl protease family protein	SW-specific	SW
AT1G44830	Integrase-type DNA-binding superfamily protein	Col0-specific			Col-0
AT1G46768	RAP2.1|related to AP2 1	Common	SW	IT	Col-0
AT1G47510	5PTASE11|AT5PTASE11|inositol polyphosphate 5-phosphatase 11	SW-specific	SW
AT1G47710	Serine protease inhibitor (SERPIN) family protein	Common	SW	IT	Col-0
AT1G48000	MYB112|AtMYB112|myb domain protein 112	IT-specific		IT
AT1G48100	Pectin lyase-like superfamily protein	SW and Col-0	SW		Col-0
AT1G48745	unknown protein; Has 7 Blast hits to 7 proteins in 3 species: Archae - 0; Bacteria - 0; Metazoa - 0; Fungi - 0; Plants - 7; Viruses - 0; Other Eukaryotes - 0 (source: NCBI BLink).	Col0-specific			Col-0
AT1G51090	Heavy metal transport/detoxification superfamily protein	Common	SW	IT	Col-0
AT1G51700	DOF1|ADOF1|DOF zinc finger protein 1	Col0-specific			Col-0
AT1G51820	Leucine-rich repeat protein kinase family protein	Col0-specific			Col-0
AT1G51890	Leucine-rich repeat protein kinase family protein	SW-specific	SW
AT1G52900	Toll-Interleukin-Resistance (TIR) domain family protein	SW-specific	SW
AT1G53035	unknown protein; FUNCTIONS IN: molecular_function unknown; INVOLVED IN: biological_process unknown; LOCATED IN: endomembrane system; EXPRESSED IN: 23 plant structures; EXPRESSED DURING: 13 growth stages; BEST Arabidopsis thaliana protein match is: unknown protein (TAIR:AT3G15358.1); Has 49 Blast hits to 49 proteins in 9 species: Archae - 0; Bacteria - 0; Metazoa - 0; Fungi - 0; Plants - 49; Virus…	Col0-specific			Col-0
AT1G53100	Core-2/I-branching beta-16-N-acetylglucosaminyltransferase family protein	SW-specific	SW
AT1G53400	Ubiquitin domain-containing protein	SW and IT	SW	IT
AT1G53580	GLX2-3|ETHE1|GLY3|glyoxalase II 3	SW-specific	SW
AT1G53590	NTMC2T6.1|NTMC2TYPE6.1|Calcium-dependent lipid-binding (CaLB domain) family protein	Common	SW	IT	Col-0
AT1G53625	unknown protein; Has 29996 Blast hits to 6987 proteins in 655 species: Archae - 23; Bacteria - 6686; Metazoa - 10521; Fungi - 1178; Plants - 7439; Viruses - 681; Other Eukaryotes - 3468 (source: NCBI BLink).	SW-specific	SW
AT1G53633	unknown protein; FUNCTIONS IN: molecular_function unknown; INVOLVED IN: biological_process unknown; LOCATED IN: cellular_component unknown; Has 5 Blast hits to 5 proteins in 2 species: Archae - 0; Bacteria - 0; Metazoa - 2; Fungi - 0; Plants - 3; Viruses - 0; Other Eukaryotes - 0 (source: NCBI BLink).	Col0-specific			Col-0
AT1G54095	Protein of unknown function (DUF1677)	Col0-specific			Col-0
AT1G54410	dehydrin family protein	SW-specific	SW
AT1G54420	unknown protein; Has 9 Blast hits to 7 proteins in 2 species: Archae - 0; Bacteria - 0; Metazoa - 0; Fungi - 0; Plants - 3; Viruses - 0; Other Eukaryotes - 6 (source: NCBI BLink).	SW-specific	SW
AT1G56060	unknown protein; BEST Arabidopsis thaliana protein match is: unknown protein (TAIR:AT2G32210.1); Has 180 Blast hits to 180 proteins in 22 species: Archae - 0; Bacteria - 0; Metazoa - 0; Fungi - 10; Plants - 170; Viruses - 0; Other Eukaryotes - 0 (source: NCBI BLink).	SW-specific	SW
AT1G56250	AtPP2-B14|PP2-B14|phloem protein 2-B14	Col0-specific			Col-0
AT1G56550	RXGT1|RhamnoGalacturonan specific Xylosyltransferase 1	SW-specific	SW
AT1G56660	unknown protein; Has 665200 Blast hits to 205811 proteins in 4684 species: Archae - 3320; Bacteria - 107592; Metazoa - 249086; Fungi - 76753; Plants - 38542; Viruses - 3008; Other Eukaryotes - 186899 (source: NCBI BLink).	SW-specific	SW
AT1G57610	Protein of unknown function (DUF607)	Col0-specific			Col-0
AT1G58170	Disease resistance-responsive (dirigent-like protein) family protein	Col0-specific			Col-0
AT1G58360	NAT2|AAP1|amino acid permease 1	Col0-specific			Col-0
AT1G58420	Uncharacterised conserved protein UCP031279	Col0-specific			Col-0
AT1G59530	bZIP4|ATBZIP4|basic leucine-zipper 4	SW and IT	SW	IT
AT1G60470	AtGolS4|GolS4|galactinol synthase 4	Col0-specific			Col-0
AT1G61120	GES|TPS4|TPS04|terpene synthase 04	SW-specific	SW
AT1G62300	WRKY6|ATWRKY6|WRKY family transcription factor	SW-specific	SW
AT1G62570	FMO GS-OX4|flavin-monooxygenase glucosinolate S-oxygenase 4	Common	SW	IT	Col-0
AT1G62710	BETAVPE|BETA-VPE|beta vacuolar processing enzyme	IT-specific		IT
AT1G63720	BEST Arabidopsis thaliana protein match is: hydroxyproline-rich glycoprotein family protein (TAIR:AT5G52430.1); Has 490 Blast hits to 394 proteins in 96 species: Archae - 0; Bacteria - 2; Metazoa - 132; Fungi - 88; Plants - 175; Viruses - 14; Other Eukaryotes - 79 (source: NCBI BLink).	SW-specific	SW
AT1G63840	RING/U-box superfamily protein	SW-specific	SW
AT1G64760	O-Glycosyl hydrolases family 17 protein	Col0-specific			Col-0
AT1G64890	Major facilitator superfamily protein	Common	SW	IT	Col-0
AT1G65390	PP2-A5|ATPP2-A5|phloem protein 2 A5	SW and Col-0	SW		Col-0
AT1G65480	FT|PEBP (phosphatidylethanolamine-binding protein) family protein	Col0-specific			Col-0
AT1G65490	unknown protein; FUNCTIONS IN: molecular_function unknown; INVOLVED IN: biological_process unknown; LOCATED IN: endomembrane system; EXPRESSED IN: 22 plant structures; EXPRESSED DURING: 13 growth stages; BEST Arabidopsis thaliana protein match is: unknown protein (TAIR:AT1G65486.1); Has 23 Blast hits to 23 proteins in 2 species: Archae - 0; Bacteria - 0; Metazoa - 0; Fungi - 0; Plants - 23; Virus…	Col0-specific			Col-0
AT1G66560	ATWRKY64|WRKY64|WRKY DNA-binding protein 64	SW-specific	SW
AT1G67520	lectin protein kinase family protein	SW-specific	SW
AT1G67850	Protein of unknown function (DUF707)	SW and Col-0	SW		Col-0
AT1G68500	unknown protein; BEST Arabidopsis thaliana protein match is: unknown protein (TAIR:AT1G25422.1); Has 16 Blast hits to 16 proteins in 6 species: Archae - 0; Bacteria - 0; Metazoa - 0; Fungi - 0; Plants - 16; Viruses - 0; Other Eukaryotes - 0 (source: NCBI BLink).	IT and Col-0		IT	Col-0
AT1G68620	alpha/beta-Hydrolases superfamily protein	SW-specific	SW
AT1G68690	Protein kinase superfamily protein	SW-specific	SW
AT1G69140	NA	SW and Col-0	SW		Col-0
AT1G69310	ATWRKY57|WRKY57|WRKY DNA-binding protein 57	SW-specific	SW
AT1G69490	NAP|ATNAP|ANAC029|"NAC-like activated by AP3/PI"	SW-specific	SW
AT1G69870	NRT1.7|nitrate transporter 1.7	IT and Col-0		IT	Col-0
AT1G70220	RNA-processing Lsm domain	Col0-specific			Col-0
AT1G70290	ATTPS8|TPS8|ATTPSC|trehalose-6-phosphatase synthase S8	Col0-specific			Col-0
AT1G70640	octicosapeptide/Phox/Bem1p (PB1) domain-containing protein	IT and Col-0		IT	Col-0
AT1G70900	unknown protein; BEST Arabidopsis thaliana protein match is: unknown protein (TAIR:AT1G23110.4); Has 57 Blast hits to 57 proteins in 14 species: Archae - 0; Bacteria - 0; Metazoa - 0; Fungi - 0; Plants - 57; Viruses - 0; Other Eukaryotes - 0 (source: NCBI BLink).	SW and Col-0	SW		Col-0
AT1G71030	ATMYBL2|MYBL2|MYB-like 2	Col0-specific			Col-0
AT1G71240	Plant protein of unknown function (DUF639)	SW and Col-0	SW		Col-0
AT1G71360	Galactose-binding protein	SW and Col-0	SW		Col-0
AT1G71390	RLP11|AtRLP11|receptor like protein 11	SW-specific	SW
AT1G71520	Integrase-type DNA-binding superfamily protein	SW-specific	SW
AT1G71710	DNAse I-like superfamily protein	Col0-specific			Col-0
AT1G71950	Proteinase inhibitor propeptide	Col0-specific			Col-0
AT1G72520	PLAT/LH2 domain-containing lipoxygenase family protein	SW-specific	SW
AT1G73010	PS2|ATPS2|phosphate starvation-induced gene 2	SW-specific	SW
AT1G73210	Protein of unknown function (DUF789)	SW-specific	SW
AT1G73260	ATKTI1|KTI1|kunitz trypsin inhibitor 1	SW-specific	SW
AT1G73810	Core-2/I-branching beta-16-N-acetylglucosaminyltransferase family protein	SW and Col-0	SW		Col-0
AT1G73830	BEE3|BR enhanced expression 3	Col0-specific			Col-0
AT1G74360	Leucine-rich repeat protein kinase family protein	SW-specific	SW
AT1G74810	BOR5|HCO3- transporter family	Col0-specific			Col-0
AT1G74840	Homeodomain-like superfamily protein	Col0-specific			Col-0
AT1G75040	PR-5|PR5|pathogenesis-related gene 5	SW-specific	SW
AT1G75370	Sec14p-like phosphatidylinositol transfer family protein	Col0-specific			Col-0
AT1G75380	ATBBD1|BBD1|bifunctional nuclease in basal defense response 1	Col0-specific			Col-0
AT1G75394	NA	Col0-specific			Col-0
AT1G75490	Integrase-type DNA-binding superfamily protein	Col0-specific			Col-0
AT1G75730	unknown protein; Has 327 Blast hits to 272 proteins in 89 species: Archae - 0; Bacteria - 129; Metazoa - 68; Fungi - 14; Plants - 20; Viruses - 0; Other Eukaryotes - 96 (source: NCBI BLink).	SW-specific	SW
AT1G75750	GASA1|GAST1 protein homolog 1	IT and Col-0		IT	Col-0
AT1G76040	CPK29|calcium-dependent protein kinase 29	SW-specific	SW
AT1G76270	O-fucosyltransferase family protein	SW and Col-0	SW		Col-0
AT1G76580	Squamosa promoter-binding protein-like (SBP domain) transcription factor family protein	SW and Col-0	SW		Col-0
AT1G76590	PLATZ transcription factor family protein	SW and Col-0	SW		Col-0
AT1G76650	CML38|calmodulin-like 38	SW-specific	SW
AT1G76700	DNAJ heat shock N-terminal domain-containing protein	SW and Col-0	SW		Col-0
AT1G76930	EXT4|ATEXT1|EXT1|ATEXT4|ORG5|extensin 4	SW-specific	SW
AT1G77110	PIN6|Auxin efflux carrier family protein	SW-specific	SW
AT1G77120	ADH1|ATADH|ADH|ATADH1|alcohol dehydrogenase 1	IT and Col-0		IT	Col-0
AT1G77600	ARM repeat superfamily protein	Col0-specific			Col-0
AT1G78070	Transducin/WD40 repeat-like superfamily protein	Col0-specific			Col-0
AT1G78290	SNRK2-8|SRK2C|SNRK2.8|Protein kinase superfamily protein	SW and Col-0	SW		Col-0
AT1G78310	VQ motif-containing protein	SW-specific	SW
AT1G78410	VQ motif-containing protein	SW-specific	SW
AT1G79245	NA	SW-specific	SW
AT1G79660	unknown protein; BEST Arabidopsis thaliana protein match is: unknown protein (TAIR:AT1G16170.1); Has 30201 Blast hits to 17322 proteins in 780 species: Archae - 12; Bacteria - 1396; Metazoa - 17338; Fungi - 3422; Plants - 5037; Viruses - 0; Other Eukaryotes - 2996 (source: NCBI BLink).	Col0-specific			Col-0
AT1G79680	WAKL10|ATWAKL10|WALL ASSOCIATED KINASE (WAK)-LIKE 10	SW-specific	SW
AT1G80130	Tetratricopeptide repeat (TPR)-like superfamily protein	Col0-specific			Col-0
AT1G80450	VQ motif-containing protein	SW-specific	SW
AT1G80840	ATWRKY40|WRKY40|WRKY DNA-binding protein 40	SW-specific	SW
AT2G01150	RHA2B|RING-H2 finger protein 2B	SW-specific	SW
AT2G01890	ATPAP8|PAP8|purple acid phosphatase 8	SW-specific	SW
AT2G02010	GAD4|glutamate decarboxylase 4	SW-specific	SW
AT2G02100	PDF2.2|LCR69|low-molecular-weight cysteine-rich 69	IT-specific		IT
AT2G05440	GRP9|ATGRP9|GLYCINE RICH PROTEIN 9	IT-specific		IT
AT2G14580	ATPRB1|PRB1|basic pathogenesis-related protein 1	IT-specific		IT
AT2G15220	Plant basic secretory protein (BSP) family protein	SW-specific	SW
AT2G15320	Leucine-rich repeat (LRR) family protein	SW-specific	SW
AT2G15480	UGT73B5|UDP-glucosyl transferase 73B5	SW-specific	SW
AT2G15880	Leucine-rich repeat (LRR) family protein	SW-specific	SW
AT2G15970	ATCOR413-PM1|WCOR413-LIKE|FL3-5A3|WCOR413|COR|cold regulated 413 plasma membrane 1	Common	SW	IT	Col-0
AT2G16700	ADF5|ATADF5|actin depolymerizing factor 5	Col0-specific			Col-0
AT2G16990	Major facilitator superfamily protein	Common	SW	IT	Col-0
AT2G17280	Phosphoglycerate mutase family protein	Common	SW	IT	Col-0
AT2G17840	ERD7|Senescence/dehydration-associated protein-related	Col0-specific			Col-0
AT2G18500	OFP7|ATOFP7|ovate family protein 7	Col0-specific			Col-0
AT2G18690	unknown protein; FUNCTIONS IN: molecular_function unknown; INVOLVED IN: biological_process unknown; LOCATED IN: membrane; EXPRESSED IN: 17 plant structures; EXPRESSED DURING: 9 growth stages; CONTAINS InterPro DOMAIN/s: Protein of unknown function DUF975 (InterPro:IPR010380); BEST Arabidopsis thaliana protein match is: unknown protein (TAIR:AT2G18680.1); Has 213 Blast hits to 211 proteins in 20 s…	SW-specific	SW
AT2G19190	FRK1|FLG22-induced receptor-like kinase 1	SW-specific	SW
AT2G20142	Toll-Interleukin-Resistance (TIR) domain family protein	SW-specific	SW
AT2G21045	Rhodanese/Cell cycle control phosphatase superfamily protein	SW-specific	SW
AT2G21620	RD2|Adenine nucleotide alpha hydrolases-like superfamily protein	SW and Col-0	SW		Col-0
AT2G22500	ATPUMP5|UCP5|DIC1|uncoupling protein 5	Col0-specific			Col-0
AT2G22510	hydroxyproline-rich glycoprotein family protein	SW-specific	SW
AT2G22821	NA	Col0-specific			Col-0
AT2G22860	PSK2|ATPSK2|phytosulfokine 2 precursor	SW-specific	SW
AT2G23120	Late embryogenesis abundant protein group 6	IT and Col-0		IT	Col-0
AT2G23340	DEAR3|DREB and EAR motif protein 3	Col0-specific			Col-0
AT2G24560	GDSL-like Lipase/Acylhydrolase family protein	Col0-specific			Col-0
AT2G25440	RLP20|AtRLP20|receptor like protein 20	SW-specific	SW
AT2G25625	unknown protein; FUNCTIONS IN: molecular_function unknown; INVOLVED IN: biological_process unknown; LOCATED IN: chloroplast; EXPRESSED IN: 10 plant structures; EXPRESSED DURING: LP.06 six leaves visible LP.04 four leaves visible 4 anthesis petal differentiation and expansion stage; Has 24 Blast hits to 24 proteins in 9 species: Archae - 0; Bacteria - 0; Metazoa - 0; Fungi - 0; Plants - 24; Viruse…	SW-specific	SW
AT2G26410	Iqd4|IQ-domain 4	Col0-specific			Col-0
AT2G26580	YAB5|plant-specific transcription factor YABBY family protein	SW-specific	SW
AT2G26820	ATPP2-A3|PP2-A3|phloem protein 2-A3	Col0-specific			Col-0
AT2G27390	proline-rich family protein	SW-specific	SW
AT2G27500	Glycosyl hydrolase superfamily protein	SW-specific	SW
AT2G27690	CYP94C1|"cytochrome P450 family 94 subfamily C polypeptide 1"	SW-specific	SW
AT2G28400	Protein of unknown function DUF584	SW-specific	SW
AT2G28500	LBD11|LOB domain-containing protein 11	Col0-specific			Col-0
AT2G28900	OEP16|OEP16-1|ATOEP16-L|ATOEP16-1|outer plastid envelope protein 16-1	IT and Col-0		IT	Col-0
AT2G29090	CYP707A2|"cytochrome P450 family 707 subfamily A polypeptide 2"	SW and Col-0	SW		Col-0
AT2G29110	GLR2.8|ATGLR2.8|glutamate receptor 2.8	SW-specific	SW
AT2G29350	SAG13|senescence-associated gene 13	SW-specific	SW
AT2G29370	NAD(P)-binding Rossmann-fold superfamily protein	Col0-specific			Col-0
AT2G30020	Protein phosphatase 2C family protein	SW-specific	SW
AT2G30362	NA	SW-specific	SW
AT2G30400	ATOFP2|OFP2|ovate family protein 2	SW-specific	SW
AT2G31990	Exostosin family protein	SW-specific	SW
AT2G32200	unknown protein; BEST Arabidopsis thaliana protein match is: unknown protein (TAIR:AT2G32210.1); Has 131 Blast hits to 131 proteins in 14 species: Archae - 0; Bacteria - 0; Metazoa - 0; Fungi - 1; Plants - 130; Viruses - 0; Other Eukaryotes - 0 (source: NCBI BLink).	Col0-specific			Col-0
AT2G32430	Galactosyltransferase family protein	SW-specific	SW
AT2G32930	ZFN2|zinc finger nuclease 2	SW-specific	SW
AT2G33090	Transcription elongation factor (TFIIS) family protein	SW-specific	SW
AT2G33380	RD20|CLO-3|Caleosin-related family protein	Col0-specific			Col-0
AT2G34210	Transcription elongation factor Spt5	Col0-specific			Col-0
AT2G34850	MEE25|NAD(P)-binding Rossmann-fold superfamily protein	Col0-specific			Col-0
AT2G34930	disease resistance family protein / LRR family protein	Col0-specific			Col-0
AT2G35290	unknown protein; Has 39 Blast hits to 39 proteins in 10 species: Archae - 0; Bacteria - 0; Metazoa - 0; Fungi - 0; Plants - 39; Viruses - 0; Other Eukaryotes - 0 (source: NCBI BLink).	IT-specific		IT
AT2G35960	NHL12|NDR1/HIN1-like 12	Col0-specific			Col-0
AT2G35980	NHL10|ATNHL10|YLS9|Late embryogenesis abundant (LEA) hydroxyproline-rich glycoprotein family	SW-specific	SW
AT2G36080	AP2/B3-like transcriptional factor family protein	SW-specific	SW
AT2G38390	Peroxidase superfamily protein	SW-specific	SW
AT2G38470	WRKY33|ATWRKY33|WRKY DNA-binding protein 33	SW-specific	SW
AT2G39050	hydroxyproline-rich glycoprotein family protein	SW-specific	SW
AT2G39200	ATMLO12|MLO12|Seven transmembrane MLO family protein	Col0-specific			Col-0
AT2G39210	Major facilitator superfamily protein	Col0-specific			Col-0
AT2G39240	RNA polymerase I specific transcription initiation factor RRN3 protein	Col0-specific			Col-0
AT2G40400	Protein of unknown function (DUF399 and DUF3411)	Col0-specific			Col-0
AT2G40460	Major facilitator superfamily protein	Col0-specific			Col-0
AT2G40880	ATCYSA|CYSA|FL3-27|cystatin A	SW and Col-0	SW		Col-0
AT2G41190	Transmembrane amino acid transporter family protein	SW and Col-0	SW		Col-0
AT2G41660	MIZ1|"Protein of unknown function DUF617"	SW-specific	SW
AT2G41730	unknown protein; BEST Arabidopsis thaliana protein match is: unknown protein (TAIR:AT5G24640.1); Has 25 Blast hits to 25 proteins in 5 species: Archae - 0; Bacteria - 0; Metazoa - 0; Fungi - 0; Plants - 25; Viruses - 0; Other Eukaryotes - 0 (source: NCBI BLink).	SW-specific	SW
AT2G42360	RING/U-box superfamily protein	SW-specific	SW
AT2G42530	COR15B|cold regulated 15b	IT and Col-0		IT	Col-0
AT2G42540	COR15|COR15A|cold-regulated 15a	Common	SW	IT	Col-0
AT2G42890	ML2|AML2|MEI2-like 2	SW-specific	SW
AT2G43440	F-box and associated interaction domains-containing protein	Col0-specific			Col-0
AT2G43570	CHI|"chitinase putative"	SW-specific	SW
AT2G43620	Chitinase family protein	Common	SW	IT	Col-0
AT2G44790	UCC2|uclacyanin 2	SW-specific	SW
AT2G44800	2-oxoglutarate (2OG) and Fe(II)-dependent oxygenase superfamily protein	SW-specific	SW
AT2G45000	EMB2766|structural constituent of nuclear pore	SW-specific	SW
AT2G45220	Plant invertase/pectin methylesterase inhibitor superfamily	SW-specific	SW
AT2G45570	CYP76C2|"cytochrome P450 family 76 subfamily C polypeptide 2"	SW-specific	SW
AT2G45760	BAP2|BAL|BON association protein 2	SW-specific	SW
AT2G45820	Remorin family protein	Col0-specific			Col-0
AT2G45900	Phosphatidylinositol N-acetyglucosaminlytransferase subunit P-related	Col0-specific			Col-0
AT2G46970	PIL1|phytochrome interacting factor 3-like 1	Col0-specific			Col-0
AT2G47180	GolS1|AtGolS1|galactinol synthase 1	SW and Col-0	SW		Col-0
AT2G47880	Glutaredoxin family protein	SW-specific	SW
AT3G01560	Protein of unknown function (DUF1421)	SW-specific	SW
AT3G01960	unknown protein; Has 13 Blast hits to 13 proteins in 5 species: Archae - 0; Bacteria - 0; Metazoa - 0; Fungi - 0; Plants - 13; Viruses - 0; Other Eukaryotes - 0 (source: NCBI BLink).	SW-specific	SW
AT3G03470	CYP89A9|"cytochrome P450 family 87 subfamily A polypeptide 9"	SW-specific	SW
AT3G03640	BGLU25|GLUC|beta glucosidase 25	Col0-specific			Col-0
AT3G03770	Leucine-rich repeat protein kinase family protein	Col0-specific			Col-0
AT3G04010	O-Glycosyl hydrolases family 17 protein	SW-specific	SW
AT3G04060	NAC046|anac046|NAC domain containing protein 46	SW-specific	SW
AT3G04070	NAC047|anac047|NAC domain containing protein 47	SW-specific	SW
AT3G04510	LSH2|Protein of unknown function (DUF640)	SW-specific	SW
AT3G05580	Calcineurin-like metallo-phosphoesterase superfamily protein	SW-specific	SW
AT3G05650	AtRLP32|RLP32|receptor like protein 32	SW and Col-0	SW		Col-0
AT3G05660	AtRLP33|RLP33|receptor like protein 33	Common	SW	IT	Col-0
AT3G05727	S locus-related glycoprotein 1 (SLR1) binding pollen coat protein family	IT-specific		IT
AT3G05880	RCI2A|Low temperature and salt responsive protein family	IT and Col-0		IT	Col-0
AT3G06070	unknown protein; BEST Arabidopsis thaliana protein match is: unknown protein (TAIR:AT5G19190.1); Has 33 Blast hits to 33 proteins in 12 species: Archae - 0; Bacteria - 0; Metazoa - 1; Fungi - 0; Plants - 32; Viruses - 0; Other Eukaryotes - 0 (source: NCBI BLink).	Col0-specific			Col-0
AT3G06490	AtMYB108|BOS1|MYB108|myb domain protein 108	SW-specific	SW
AT3G06620	PAS domain-containing protein tyrosine kinase family protein	Col0-specific			Col-0
AT3G08700	UBC12|ubiquitin-conjugating enzyme 12	Col0-specific			Col-0
AT3G09450	CONTAINS InterPro DOMAIN/s: Fusaric acid resistance protein conserved region (InterPro:IPR006726); BEST Arabidopsis thaliana protein match is: unknown protein (TAIR:AT2G28780.1); Has 503 Blast hits to 494 proteins in 215 species: Archae - 0; Bacteria - 423; Metazoa - 0; Fungi - 0; Plants - 65; Viruses - 0; Other Eukaryotes - 15 (source: NCBI BLink).	Col0-specific			Col-0
AT3G09520	EXO70H4|ATEXO70H4|exocyst subunit exo70 family protein H4	SW-specific	SW
AT3G09540	Pectin lyase-like superfamily protein	Common	SW	IT	Col-0
AT3G10320	Glycosyltransferase family 61 protein	SW-specific	SW
AT3G10815	RING/U-box superfamily protein	SW-specific	SW
AT3G11340	UDP-Glycosyltransferase superfamily protein	SW-specific	SW
AT3G13380	BRL3|BRI1-like 3	SW-specific	SW
AT3G13950	unknown protein; BEST Arabidopsis thaliana protein match is: unknown protein (TAIR:AT4G13266.1); Has 339 Blast hits to 265 proteins in 12 species: Archae - 0; Bacteria - 0; Metazoa - 0; Fungi - 0; Plants - 339; Viruses - 0; Other Eukaryotes - 0 (source: NCBI BLink).	SW-specific	SW
AT3G14050	AT-RSH2|ATRSH2|RSH2|RELA/SPOT homolog 2	SW-specific	SW
AT3G14060	unknown protein; BEST Arabidopsis thaliana protein match is: unknown protein (TAIR:AT1G54120.1); Has 30 Blast hits to 30 proteins in 8 species: Archae - 0; Bacteria - 0; Metazoa - 0; Fungi - 0; Plants - 30; Viruses - 0; Other Eukaryotes - 0 (source: NCBI BLink).	SW-specific	SW
AT3G14680	CYP72A14|"cytochrome P450 family 72 subfamily A polypeptide 14"	SW-specific	SW
AT3G14890	phosphoesterase	SW and Col-0	SW		Col-0
AT3G15730	PLD|PLDALPHA1|phospholipase D alpha 1	Col0-specific			Col-0
AT3G16860	COBL8|COBRA-like protein 8 precursor	SW-specific	SW
AT3G17130	Plant invertase/pectin methylesterase inhibitor superfamily protein	Common	SW	IT	Col-0
AT3G19030	unknown protein; FUNCTIONS IN: molecular_function unknown; INVOLVED IN: pyridoxine biosynthetic process homoserine biosynthetic process; LOCATED IN: endomembrane system; EXPRESSED IN: 19 plant structures; EXPRESSED DURING: 9 growth stages; BEST Arabidopsis thaliana protein match is: unknown protein (TAIR:AT1G49500.1); Has 22 Blast hits to 22 proteins in 2 species: Archae - 0; Bacteria - 0; Metazo…	SW-specific	SW
AT3G19340	Protein of unknown function (DUF3754)	Col0-specific			Col-0
AT3G20395	RING/U-box superfamily protein	Col0-specific			Col-0
AT3G21150	BBX32|B-box 32	SW-specific	SW
AT3G21370	BGLU19|beta glucosidase 19	Col0-specific			Col-0
AT3G22120	CWLP|cell wall-plasma membrane linker protein	SW and Col-0	SW		Col-0
AT3G22142	Bifunctional inhibitor/lipid-transfer protein/seed storage 2S albumin superfamily protein	Common	SW	IT	Col-0
AT3G22150	Tetratricopeptide repeat (TPR)-like superfamily protein	Col0-specific			Col-0
AT3G22160	VQ motif-containing protein	SW-specific	SW
AT3G22910	ATPase E1-E2 type family protein / haloacid dehalogenase-like hydrolase family protein	SW-specific	SW
AT3G23170	unknown protein; BEST Arabidopsis thaliana protein match is: unknown protein (TAIR:AT4G14450.1); Has 74 Blast hits to 74 proteins in 6 species: Archae - 0; Bacteria - 0; Metazoa - 0; Fungi - 0; Plants - 74; Viruses - 0; Other Eukaryotes - 0 (source: NCBI BLink).	SW-specific	SW
AT3G23240	ERF1|ATERF1|ethylene response factor 1	SW-specific	SW
AT3G24518	NA	SW-specific	SW
AT3G25010	AtRLP41|RLP41|receptor like protein 41	SW-specific	SW
AT3G25020	AtRLP42|RLP42|receptor like protein 42	SW-specific	SW
AT3G25610	ATPase E1-E2 type family protein / haloacid dehalogenase-like hydrolase family protein	SW-specific	SW
AT3G25730	EDF3|ethylene response DNA binding factor 3	SW and Col-0	SW		Col-0
AT3G25870	unknown protein; BEST Arabidopsis thaliana protein match is: unknown protein (TAIR:AT1G13360.1); Has 50 Blast hits to 50 proteins in 12 species: Archae - 0; Bacteria - 0; Metazoa - 0; Fungi - 0; Plants - 50; Viruses - 0; Other Eukaryotes - 0 (source: NCBI BLink).	SW and Col-0	SW		Col-0
AT3G26200	CYP71B22|"cytochrome P450 family 71 subfamily B polypeptide 22"	Col0-specific			Col-0
AT3G26830	PAD3|CYP71B15|Cytochrome P450 superfamily protein	SW-specific	SW
AT3G26840	Esterase/lipase/thioesterase family protein	Col0-specific			Col-0
AT3G26910	hydroxyproline-rich glycoprotein family protein	SW-specific	SW
AT3G26980	MUB4|membrane-anchored ubiquitin-fold protein 4 precursor	SW-specific	SW
AT3G28210	SAP12|PMZ|zinc finger (AN1-like) family protein	SW-specific	SW
AT3G28580	P-loop containing nucleoside triphosphate hydrolases superfamily protein	SW-specific	SW
AT3G28890	AtRLP43|RLP43|receptor like protein 43	SW-specific	SW
AT3G29000	Calcium-binding EF-hand family protein	SW-specific	SW
AT3G29670	HXXXD-type acyl-transferase family protein	SW and Col-0	SW		Col-0
AT3G44300	AtNIT2|NIT2|nitrilase 2	SW-specific	SW
AT3G45253	NA	Col0-specific			Col-0
AT3G45260	C2H2-like zinc finger protein	Col0-specific			Col-0
AT3G45900	Ribonuclease P protein subunit P38-related	Col0-specific			Col-0
AT3G45960	ATEXPL3|EXLA3|ATEXLA3|ATHEXP BETA 2.3|EXPL3|expansin-like A3	Col0-specific			Col-0
AT3G45970	ATEXLA1|ATEXPL1|EXLA1|ATHEXP BETA 2.1|EXPL1|expansin-like A1	SW and Col-0	SW		Col-0
AT3G46080	C2H2-type zinc finger family protein	SW-specific	SW
AT3G48185	unknown protein; Has 4 Blast hits to 4 proteins in 2 species: Archae - 0; Bacteria - 0; Metazoa - 0; Fungi - 0; Plants - 4; Viruses - 0; Other Eukaryotes - 0 (source: NCBI BLink).	SW-specific	SW
AT3G48650	NA	Col0-specific			Col-0
AT3G48850	PHT3;2|phosphate transporter 3;2	SW-specific	SW
AT3G49120	PERX34|ATPERX34|PRX34|ATPCB|PRXCB|peroxidase CB	SW-specific	SW
AT3G49220	Plant invertase/pectin methylesterase inhibitor superfamily	SW-specific	SW
AT3G49570	LSU3|response to low sulfur 3	Col0-specific			Col-0
AT3G49620	DIN11|2-oxoglutarate (2OG) and Fe(II)-dependent oxygenase superfamily protein	SW-specific	SW
AT3G50260	DEAR1|ATERF011|CEJ1|cooperatively regulated by ethylene and jasmonate 1	SW and Col-0	SW		Col-0
AT3G50380	Protein of unknown function (DUF1162)	SW-specific	SW
AT3G50760	GATL2|galacturonosyltransferase-like 2	SW-specific	SW
AT3G50930	BCS1|cytochrome BC1 synthesis	SW-specific	SW
AT3G50970	LTI30|XERO2|dehydrin family protein	Common	SW	IT	Col-0
AT3G51410	Arabidopsis protein of unknown function (DUF241)	Col0-specific			Col-0
AT3G52820	ATPAP22|PAP22|purple acid phosphatase 22	SW-specific	SW
AT3G53010	Domain of unknown function (DUF303)	Col0-specific			Col-0
AT3G53150	UGT73D1|UDP-glucosyl transferase 73D1	SW-specific	SW
AT3G53990	Adenine nucleotide alpha hydrolases-like superfamily protein	Common	SW	IT	Col-0
AT3G54030	Protein kinase protein with tetratricopeptide repeat domain	SW and Col-0	SW		Col-0
AT3G54400	Eukaryotic aspartyl protease family protein	Col0-specific			Col-0
AT3G54420	ATCHITIV|CHIV|EP3|ATEP3|homolog of carrot EP3-3 chitinase	SW-specific	SW
AT3G54680	proteophosphoglycan-related	SW-specific	SW
AT3G55150	EXO70H1|ATEXO70H1|exocyst subunit exo70 family protein H1	SW-specific	SW
AT3G55430	O-Glycosyl hydrolases family 17 protein	SW-specific	SW
AT3G55580	Regulator of chromosome condensation (RCC1) family protein	Col0-specific			Col-0
AT3G55610	P5CS2|delta 1-pyrroline-5-carboxylate synthase 2	IT and Col-0		IT	Col-0
AT3G55760	unknown protein; LOCATED IN: chloroplast stroma chloroplast; EXPRESSED IN: 16 plant structures; EXPRESSED DURING: 10 growth stages; BEST Arabidopsis thaliana protein match is: unknown protein (TAIR:AT1G42430.2); Has 176 Blast hits to 125 proteins in 40 species: Archae - 0; Bacteria - 3; Metazoa - 19; Fungi - 9; Plants - 81; Viruses - 0; Other Eukaryotes - 64 (source: NCBI BLink).	IT and Col-0		IT	Col-0
AT3G55880	SUE4|Alpha/beta hydrolase related protein	SW-specific	SW
AT3G55940	Phosphoinositide-specific phospholipase C family protein	Common	SW	IT	Col-0
AT3G55970	ATJRG21|JRG21|jasmonate-regulated gene 21	SW-specific	SW
AT3G56880	VQ motif-containing protein	SW-specific	SW
AT3G57010	Calcium-dependent phosphotriesterase superfamily protein	IT-specific		IT
AT3G57760	Protein kinase superfamily protein	SW and Col-0	SW		Col-0
AT3G59350	Protein kinase superfamily protein	Col0-specific			Col-0
AT3G59900	ARGOS|auxin-regulated gene involved in organ size	Col0-specific			Col-0
AT3G61190	BAP1|BON association protein 1	SW and Col-0	SW		Col-0
AT3G61850	DAG1|Dof-type zinc finger DNA-binding family protein	SW-specific	SW
AT3G62690	ATL5|AtL5	SW-specific	SW
AT3G62700	MRP10|ATMRP10|multidrug resistance-associated protein 10	Col0-specific			Col-0
AT3G62740	BGLU7|beta glucosidase 7	Common	SW	IT	Col-0
AT3G63380	ATPase E1-E2 type family protein / haloacid dehalogenase-like hydrolase family protein	SW-specific	SW
AT4G00700	C2 calcium/lipid-binding plant phosphoribosyltransferase family protein	SW-specific	SW
AT4G01120	GBF2|ATBZIP54|G-box binding factor 2	SW-specific	SW
AT4G01250	AtWRKY22|WRKY22|WRKY family transcription factor	SW-specific	SW
AT4G01870	tolB protein-related	SW-specific	SW
AT4G01985	unknown protein; FUNCTIONS IN: molecular_function unknown; INVOLVED IN: biological_process unknown; LOCATED IN: endomembrane system; Has 35333 Blast hits to 34131 proteins in 2444 species: Archae - 798; Bacteria - 22429; Metazoa - 974; Fungi - 991; Plants - 531; Viruses - 0; Other Eukaryotes - 9610 (source: NCBI BLink).	IT-specific		IT
AT4G02330	ATPMEPCRB|Plant invertase/pectin methylesterase inhibitor superfamily	Col0-specific			Col-0
AT4G02920	unknown protein; BEST Arabidopsis thaliana protein match is: unknown protein (TAIR:AT1G03340.1); Has 41 Blast hits to 41 proteins in 12 species: Archae - 0; Bacteria - 0; Metazoa - 0; Fungi - 0; Plants - 41; Viruses - 0; Other Eukaryotes - 0 (source: NCBI BLink).	Col0-specific			Col-0
AT4G03820	Protein of unknown function (DUF3537)	SW-specific	SW
AT4G04020	FIB|fibrillin	Col0-specific			Col-0
AT4G04340	ERD (early-responsive to dehydration stress) family protein	IT-specific		IT
AT4G04500	CRK37|cysteine-rich RLK (RECEPTOR-like protein kinase) 37	SW-specific	SW
AT4G04540	CRK39|cysteine-rich RLK (RECEPTOR-like protein kinase) 39	SW-specific	SW
AT4G05440	EDA35|temperature sensing protein-related	SW-specific	SW
AT4G06477	NA	IT-specific		IT
AT4G06746	RAP2.9|DEAR5|related to AP2 9	Col0-specific			Col-0
AT4G08145	NA	IT-specific		IT
AT4G08150	BP1|KNAT1|BP|KNOTTED-like from Arabidopsis thaliana	SW-specific	SW
AT4G09030	ATAGP10|AGP10|arabinogalactan protein 10	SW-specific	SW
AT4G10500	2-oxoglutarate (2OG) and Fe(II)-dependent oxygenase superfamily protein	SW-specific	SW
AT4G10810	unknown protein; FUNCTIONS IN: molecular_function unknown; INVOLVED IN: biological_process unknown; LOCATED IN: chloroplast; EXPRESSED IN: 23 plant structures; EXPRESSED DURING: 15 growth stages; BEST Arabidopsis thaliana protein match is: unknown protein (TAIR:AT4G24026.1); Has 1807 Blast hits to 1807 proteins in 277 species: Archae - 0; Bacteria - 0; Metazoa - 736; Fungi - 347; Plants - 385; Vi…	SW-specific	SW
AT4G11370	RHA1A|RING-H2 finger A1A	SW and Col-0	SW		Col-0
AT4G11910	INVOLVED IN: biological_process unknown; LOCATED IN: chloroplast; BEST Arabidopsis thaliana protein match is: non-yellowing 1 (TAIR:AT4G22920.1); Has 206 Blast hits to 202 proteins in 67 species: Archae - 0; Bacteria - 86; Metazoa - 0; Fungi - 0; Plants - 118; Viruses - 0; Other Eukaryotes - 2 (source: NCBI BLink).	SW-specific	SW
AT4G12000	SNARE associated Golgi protein family	Common	SW	IT	Col-0
AT4G12005	unknown protein; Has 2 Blast hits to 2 proteins in 1 species: Archae - 0; Bacteria - 0; Metazoa - 0; Fungi - 0; Plants - 2; Viruses - 0; Other Eukaryotes - 0 (source: NCBI BLink).	SW-specific	SW
AT4G12432	CPuORF26|conserved peptide upstream open reading frame 26	SW-specific	SW
AT4G12470	AZI1|azelaic acid induced 1	Common	SW	IT	Col-0
AT4G12480	pEARLI 1|Bifunctional inhibitor/lipid-transfer protein/seed storage 2S albumin superfamily protein	SW-specific	SW
AT4G13575	unknown protein; FUNCTIONS IN: molecular_function unknown; INVOLVED IN: biological_process unknown; LOCATED IN: cellular_component unknown; Has 30201 Blast hits to 17322 proteins in 780 species: Archae - 12; Bacteria - 1396; Metazoa - 17338; Fungi - 3422; Plants - 5037; Viruses - 0; Other Eukaryotes - 2996 (source: NCBI BLink).	Col0-specific			Col-0
AT4G13800	Protein of unknown function (DUF803)	Col0-specific			Col-0
AT4G14220	RHF1A|RING-H2 group F1A	SW-specific	SW
AT4G14370	Disease resistance protein (TIR-NBS-LRR class) family	SW-specific	SW
AT4G14580	CIPK4|SnRK3.3|CBL-interacting protein kinase 4	Col0-specific			Col-0
AT4G15120	VQ motif-containing protein	SW-specific	SW
AT4G15130	CCT2|ATCCT2|phosphorylcholine cytidylyltransferase2	SW and Col-0	SW		Col-0
AT4G15320	ATCSLB06|ATCSLB6|CSLB06|cellulose synthase-like B6	Col0-specific			Col-0
AT4G15440	HPL1|CYP74B2|hydroperoxide lyase 1	Col0-specific			Col-0
AT4G15450	Senescence/dehydration-associated protein-related	Col0-specific			Col-0
AT4G15680	Thioredoxin superfamily protein	Col0-specific			Col-0
AT4G15910	DI21|ATDI21|drought-induced 21	Common	SW	IT	Col-0
AT4G16008	unknown protein; FUNCTIONS IN: molecular_function unknown; INVOLVED IN: biological_process unknown; LOCATED IN: cellular_component unknown; Has 30201 Blast hits to 17322 proteins in 780 species: Archae - 12; Bacteria - 1396; Metazoa - 17338; Fungi - 3422; Plants - 5037; Viruses - 0; Other Eukaryotes - 2996 (source: NCBI BLink).	SW-specific	SW
AT4G16260	Glycosyl hydrolase superfamily protein	SW-specific	SW
AT4G16500	Cystatin/monellin superfamily protein	IT-specific		IT
AT4G16563	Eukaryotic aspartyl protease family protein	IT-specific		IT
AT4G16690	MES16|ATMES16|methyl esterase 16	SW-specific	SW
AT4G17245	RING/U-box superfamily protein	Col0-specific			Col-0
AT4G17500	ATERF-1|ERF-1|ethylene responsive element binding factor 1	SW-specific	SW
AT4G17550	Major facilitator superfamily protein	Col0-specific			Col-0
AT4G17670	Protein of unknown function (DUF581)	SW-specific	SW
AT4G18010	AT5PTASE2|IP5PII|5PTASE2|myo-inositol polyphosphate 5-phosphatase 2	Col0-specific			Col-0
AT4G18070	unknown protein; BEST Arabidopsis thaliana protein match is: unknown protein (TAIR:AT1G29530.1); Has 30201 Blast hits to 17322 proteins in 780 species: Archae - 12; Bacteria - 1396; Metazoa - 17338; Fungi - 3422; Plants - 5037; Viruses - 0; Other Eukaryotes - 2996 (source: NCBI BLink).	IT and Col-0		IT	Col-0
AT4G18270	ATTRANS11|TRANS11|translocase 11	Col0-specific			Col-0
AT4G19810	Glycosyl hydrolase family protein with chitinase insertion domain	SW-specific	SW
AT4G20320	CTP synthase family protein	SW-specific	SW
AT4G21390	B120|S-locus lectin protein kinase family protein	SW-specific	SW
AT4G21570	Protein of unknown function (DUF300)	Common	SW	IT	Col-0
AT4G21840	MSRB8|ATMSRB8|methionine sulfoxide reductase B8	SW-specific	SW
AT4G21920	unknown protein; FUNCTIONS IN: molecular_function unknown; INVOLVED IN: N-terminal protein myristoylation; LOCATED IN: cellular_component unknown; BEST Arabidopsis thaliana protein match is: unknown protein (TAIR:AT3G20340.1); Has 40 Blast hits to 40 proteins in 10 species: Archae - 0; Bacteria - 0; Metazoa - 0; Fungi - 0; Plants - 40; Viruses - 0; Other Eukaryotes - 0 (source: NCBI BLink).	SW-specific	SW
AT4G22470	protease inhibitor/seed storage/lipid transfer protein (LTP) family protein	SW-specific	SW
AT4G22485	Bifunctional inhibitor/lipid-transfer protein/seed storage 2S albumin superfamily protein	SW and IT	SW	IT
AT4G22490	Bifunctional inhibitor/lipid-transfer protein/seed storage 2S albumin superfamily protein	IT-specific		IT
AT4G22505	Bifunctional inhibitor/lipid-transfer protein/seed storage 2S albumin superfamily protein	SW and IT	SW	IT
AT4G22510	unknown protein; FUNCTIONS IN: molecular_function unknown; INVOLVED IN: biological_process unknown; LOCATED IN: mitochondrion; EXPRESSED IN: shoot apex leaf; Has 2 Blast hits to 2 proteins in 1 species: Archae - 0; Bacteria - 0; Metazoa - 0; Fungi - 0; Plants - 2; Viruses - 0; Other Eukaryotes - 0 (source: NCBI BLink).	IT-specific		IT
AT4G22513	Bifunctional inhibitor/lipid-transfer protein/seed storage 2S albumin superfamily protein	SW and IT	SW	IT
AT4G22517	Bifunctional inhibitor/lipid-transfer protein/seed storage 2S albumin superfamily protein	SW and IT	SW	IT
AT4G22520	Bifunctional inhibitor/lipid-transfer protein/seed storage 2S albumin superfamily protein	SW and IT	SW	IT
AT4G23150	CRK7|cysteine-rich RLK (RECEPTOR-like protein kinase) 7	SW-specific	SW
AT4G23210	CRK13|cysteine-rich RLK (RECEPTOR-like protein kinase) 13	SW-specific	SW
AT4G23290	CRK21|cysteine-rich RLK (RECEPTOR-like protein kinase) 21	Col0-specific			Col-0
AT4G23310	CRK23|cysteine-rich RLK (RECEPTOR-like protein kinase) 23	SW-specific	SW
AT4G23450	RING/U-box superfamily protein	Common	SW	IT	Col-0
AT4G23630	BTI1|RTNLB1|VIRB2-interacting protein 1	Col0-specific			Col-0
AT4G23810	ATWRKY53|WRKY53|WRKY family transcription factor	SW and Col-0	SW		Col-0
AT4G23920	UGE2|ATUGE2|UDP-D-glucose/UDP-D-galactose 4-epimerase 2	Col0-specific			Col-0
AT4G24220	AWI31|VEP1|NAD(P)-binding Rossmann-fold superfamily protein	Col0-specific			Col-0
AT4G24415	NA	Col0-specific			Col-0
AT4G24570	DIC2|dicarboxylate carrier 2	SW-specific	SW
AT4G24960	HVA22D|ATHVA22D|HVA22 homologue D	Common	SW	IT	Col-0
AT4G25310	2-oxoglutarate (2OG) and Fe(II)-dependent oxygenase superfamily protein	Col0-specific			Col-0
AT4G25433	peptidoglycan-binding LysM domain-containing protein	SW and IT	SW	IT
AT4G26150	CGA1|GATA22|cytokinin-responsive gata factor 1	SW-specific	SW
AT4G26750	hydroxyproline-rich glycoprotein family protein	SW-specific	SW
AT4G27410	RD26|ANAC072|NAC (No Apical Meristem) domain transcriptional regulator superfamily protein	SW and Col-0	SW		Col-0
AT4G27520	ENODL2|AtENODL2|early nodulin-like protein 2	IT-specific		IT
AT4G27560	UDP-Glycosyltransferase superfamily protein	IT and Col-0		IT	Col-0
AT4G27570	UDP-Glycosyltransferase superfamily protein	IT-specific		IT
AT4G27820	BGLU9|beta glucosidase 9	SW and Col-0	SW		Col-0
AT4G27830	BGLU10|beta glucosidase 10	SW and Col-0	SW		Col-0
AT4G27970	SLAH2|SLAC1 homologue 2	SW and Col-0	SW		Col-0
AT4G28150	Protein of unknown function (DUF789)	SW and Col-0	SW		Col-0
AT4G28330	unknown protein; BEST Arabidopsis thaliana protein match is: unknown protein (TAIR:AT4G28340.1); Has 48 Blast hits to 48 proteins in 10 species: Archae - 0; Bacteria - 0; Metazoa - 0; Fungi - 0; Plants - 48; Viruses - 0; Other Eukaryotes - 0 (source: NCBI BLink).	Col0-specific			Col-0
AT4G28703	RmlC-like cupins superfamily protein	Col0-specific			Col-0
AT4G29190	Zinc finger C-x8-C-x5-C-x3-H type family protein	Col0-specific			Col-0
AT4G29440	Regulator of Vps4 activity in the MVB pathway protein	SW-specific	SW
AT4G30270	MERI5B|XTH24|MERI-5|SEN4|xyloglucan endotransglucosylase/hydrolase 24	Col0-specific			Col-0
AT4G30650	Low temperature and salt responsive protein family	IT and Col-0		IT	Col-0
AT4G30830	Protein of unknown function DUF593	Common	SW	IT	Col-0
AT4G31140	O-Glycosyl hydrolases family 17 protein	Col0-specific			Col-0
AT4G31550	ATWRKY11|WRKY11|WRKY DNA-binding protein 11	SW-specific	SW
AT4G31800	WRKY18|ATWRKY18|WRKY DNA-binding protein 18	Col0-specific			Col-0
AT4G32190	Myosin heavy chain-related protein	SW and Col-0	SW		Col-0
AT4G33070	Thiamine pyrophosphate dependent pyruvate decarboxylase family protein	Common	SW	IT	Col-0
AT4G34150	Calcium-dependent lipid-binding (CaLB domain) family protein	SW-specific	SW
AT4G34650	SQS2|squalene synthase 2	Common	SW	IT	Col-0
AT4G34990	AtMYB32|MYB32|myb domain protein 32	IT and Col-0		IT	Col-0
AT4G35180	LHT7|LYS/HIS transporter 7	SW-specific	SW
AT4G35480	RHA3B|RING-H2 finger A3B	SW and Col-0	SW		Col-0
AT4G36010	Pathogenesis-related thaumatin superfamily protein	SW and Col-0	SW		Col-0
AT4G36110	SAUR-like auxin-responsive protein family	Col0-specific			Col-0
AT4G36500	unknown protein; FUNCTIONS IN: molecular_function unknown; INVOLVED IN: biological_process unknown; LOCATED IN: mitochondrion; EXPRESSED IN: 22 plant structures; EXPRESSED DURING: 13 growth stages; BEST Arabidopsis thaliana protein match is: unknown protein (TAIR:AT2G18210.1); Has 50 Blast hits to 50 proteins in 7 species: Archae - 0; Bacteria - 0; Metazoa - 0; Fungi - 0; Plants - 50; Viruses - 0…	Col0-specific			Col-0
AT4G36640	Sec14p-like phosphatidylinositol transfer family protein	Col0-specific			Col-0
AT4G37320	CYP81D5|"cytochrome P450 family 81 subfamily D polypeptide 5"	SW and Col-0	SW		Col-0
AT4G37390	BRU6|YDK1|GH3-2|GH3.2|AUR3|Auxin-responsive GH3 family protein	SW-specific	SW
AT4G37990	ELI3-2|ATCAD8|ELI3|CAD-B2|elicitor-activated gene 3-2	SW-specific	SW
AT4G38080	hydroxyproline-rich glycoprotein family protein	SW-specific	SW
AT4G38400	ATEXPL2|ATEXLA2|ATHEXP BETA 2.2|EXPL2|EXLA2|expansin-like A2	SW and Col-0	SW		Col-0
AT4G38580	ATFP6|FP6|HIPP26|farnesylated protein 6	Col0-specific			Col-0
AT4G39070	B-box zinc finger family protein	IT and Col-0		IT	Col-0
AT4G39670	Glycolipid transfer protein (GLTP) family protein	SW-specific	SW
AT4G39800	ATMIPS1|ATIPS1|MIPS1|MI-1-P SYNTHASE|myo-inositol-1-phosphate synthase 1	Col0-specific			Col-0
AT4G39830	Cupredoxin superfamily protein	SW and Col-0	SW		Col-0
AT4G40010	SNRK2.7|SRK2F|SNRK2-7|SNF1-related protein kinase 2.7	Col0-specific			Col-0
AT4G40020	Myosin heavy chain-related protein	SW-specific	SW
AT5G01100	O-fucosyltransferase family protein	SW-specific	SW
AT5G01520	RING/U-box superfamily protein	IT and Col-0		IT	Col-0
AT5G01542	NA	SW-specific	SW
AT5G01550	LECRKA4.2|lectin receptor kinase a4.1	SW-specific	SW
AT5G01715	NA	SW-specific	SW
AT5G01900	WRKY62|ATWRKY62|WRKY DNA-binding protein 62	SW-specific	SW
AT5G02020	Encodes a protein involved in salt tolerance names SIS (Salt Induced Serine rich).	SW and Col-0	SW		Col-0
AT5G02780	GSTL1|glutathione transferase lambda 1	SW-specific	SW
AT5G03120	unknown protein; FUNCTIONS IN: molecular_function unknown; INVOLVED IN: biological_process unknown; LOCATED IN: endomembrane system; EXPRESSED IN: 21 plant structures; EXPRESSED DURING: 13 growth stages; Has 14 Blast hits to 14 proteins in 4 species: Archae - 0; Bacteria - 0; Metazoa - 0; Fungi - 0; Plants - 14; Viruses - 0; Other Eukaryotes - 0 (source: NCBI BLink).	Col0-specific			Col-0
AT5G04190	PKS4|phytochrome kinase substrate 4	Col0-specific			Col-0
AT5G04250	Cysteine proteinases superfamily protein	Col0-specific			Col-0
AT5G04340	ZAT6|CZF2|C2H2|zinc finger of Arabidopsis thaliana 6	SW and Col-0	SW		Col-0
AT5G06320	NHL3|NDR1/HIN1-like 3	SW-specific	SW
AT5G06760	LEA4-5|Late Embryogenesis Abundant 4-5	IT and Col-0		IT	Col-0
AT5G06860	PGIP1|ATPGIP1|polygalacturonase inhibiting protein 1	SW and IT	SW	IT
AT5G06980	unknown protein; BEST Arabidopsis thaliana protein match is: unknown protein (TAIR:AT3G12320.1); Has 30201 Blast hits to 17322 proteins in 780 species: Archae - 12; Bacteria - 1396; Metazoa - 17338; Fungi - 3422; Plants - 5037; Viruses - 0; Other Eukaryotes - 2996 (source: NCBI BLink).	Col0-specific			Col-0
AT5G08000	PDCB2|E13L3|"glucan endo-13-beta-glucosidase-like protein 3"	IT-specific		IT
AT5G09440	EXL4|EXORDIUM like 4	SW-specific	SW
AT5G09530	hydroxyproline-rich glycoprotein family protein	SW-specific	SW
AT5G10100	Haloacid dehalogenase-like hydrolase (HAD) superfamily protein	Col0-specific			Col-0
AT5G10410	ENTH/ANTH/VHS superfamily protein	Common	SW	IT	Col-0
AT5G11210	ATGLR2.5|GLR2.5|glutamate receptor 2.5	SW-specific	SW
AT5G11890	FUNCTIONS IN: molecular_function unknown; LOCATED IN: plasma membrane; EXPRESSED IN: 12 plant structures; EXPRESSED DURING: 6 growth stages; BEST Arabidopsis thaliana protein match is: Late embryogenesis abundant (LEA) hydroxyproline-rich glycoprotein family (TAIR:AT1G17620.1); Has 1807 Blast hits to 1807 proteins in 277 species: Archae - 0; Bacteria - 0; Metazoa - 736; Fungi - 347; Plants - 385;…	SW-specific	SW
AT5G12140	ATCYS1|CYS1|cystatin-1	Common	SW	IT	Col-0
AT5G13080	WRKY75|ATWRKY75|WRKY DNA-binding protein 75	SW-specific	SW
AT5G13200	GRAM domain family protein	SW and Col-0	SW		Col-0
AT5G13205	NA	Col0-specific			Col-0
AT5G13210	Uncharacterised conserved protein UCP015417 vWA	SW-specific	SW
AT5G13750	ZIFL1|zinc induced facilitator-like 1	SW-specific	SW
AT5G15870	glycosyl hydrolase family 81 protein	SW-specific	SW
AT5G15960	KIN1|stress-responsive protein (KIN1) / stress-induced protein (KIN1)	Common	SW	IT	Col-0
AT5G15970	KIN2|COR6.6|stress-responsive protein (KIN2) / stress-induced protein (KIN2) / cold-responsive protein (COR6.6) / cold-regulated protein (COR6.6)	IT and Col-0		IT	Col-0
AT5G16200	50S ribosomal protein-related	SW-specific	SW
AT5G16360	NC domain-containing protein-related	SW-specific	SW
AT5G17030	UGT78D3|UDP-glucosyl transferase 78D3	IT and Col-0		IT	Col-0
AT5G17460	unknown protein; FUNCTIONS IN: molecular_function unknown; INVOLVED IN: response to salt stress; LOCATED IN: mitochondrion; Has 30201 Blast hits to 17322 proteins in 780 species: Archae - 12; Bacteria - 1396; Metazoa - 17338; Fungi - 3422; Plants - 5037; Viruses - 0; Other Eukaryotes - 2996 (source: NCBI BLink).	Common	SW	IT	Col-0
AT5G17490	RGL3|RGA-like protein 3	SW and Col-0	SW		Col-0
AT5G17850	Sodium/calcium exchanger family protein	Col0-specific			Col-0
AT5G17860	CAX7|calcium exchanger 7	SW-specific	SW
AT5G18130	unknown protein; BEST Arabidopsis thaliana protein match is: unknown protein (TAIR:AT3G03870.2); Has 1807 Blast hits to 1807 proteins in 277 species: Archae - 0; Bacteria - 0; Metazoa - 736; Fungi - 347; Plants - 385; Viruses - 0; Other Eukaryotes - 339 (source: NCBI BLink).	SW-specific	SW
AT5G18240	ATMYR1|MYR1|myb-related protein 1	SW-specific	SW
AT5G18440	CONTAINS InterPro DOMAIN/s: Nuclear fragile X mental retardation-interacting protein 1 conserved region (InterPro:IPR019496); Has 1333 Blast hits to 1211 proteins in 205 species: Archae - 0; Bacteria - 137; Metazoa - 339; Fungi - 162; Plants - 70; Viruses - 6; Other Eukaryotes - 619 (source: NCBI BLink).	SW-specific	SW
AT5G19240	Glycoprotein membrane precursor GPI-anchored	SW-specific	SW
AT5G19250	Glycoprotein membrane precursor GPI-anchored	SW-specific	SW
AT5G19875	unknown protein; FUNCTIONS IN: molecular_function unknown; INVOLVED IN: response to oxidative stress; LOCATED IN: endomembrane system; EXPRESSED IN: 21 plant structures; EXPRESSED DURING: 13 growth stages; BEST Arabidopsis thaliana protein match is: unknown protein (TAIR:AT2G31940.1); Has 30201 Blast hits to 17322 proteins in 780 species: Archae - 12; Bacteria - 1396; Metazoa - 17338; Fungi - 342…	SW and Col-0	SW		Col-0
AT5G20230	ATBCB|BCB|SAG14|blue-copper-binding protein	SW-specific	SW
AT5G20830	ASUS1|SUS1|atsus1|sucrose synthase 1	IT and Col-0		IT	Col-0
AT5G22250	Polynucleotidyl transferase ribonuclease H-like superfamily protein	SW-specific	SW
AT5G22380	NAC090|anac090|NAC domain containing protein 90	SW-specific	SW
AT5G22630	ADT5|arogenate dehydratase 5	SW-specific	SW
AT5G22860	Serine carboxypeptidase S28 family protein	SW-specific	SW
AT5G23220	NIC3|nicotinamidase 3	Col0-specific			Col-0
AT5G23360	GRAM domain-containing protein / ABA-responsive protein-related	SW and IT	SW	IT
AT5G23850	Arabidopsis thaliana protein of unknown function (DUF821)	SW and Col-0	SW		Col-0
AT5G23950	Calcium-dependent lipid-binding (CaLB domain) family protein	Col0-specific			Col-0
AT5G24110	WRKY30|ATWRKY30|WRKY DNA-binding protein 30	SW-specific	SW
AT5G24140	SQP2|squalene monooxygenase 2	Col0-specific			Col-0
AT5G24570	unknown protein; Has 30201 Blast hits to 17322 proteins in 780 species: Archae - 12; Bacteria - 1396; Metazoa - 17338; Fungi - 3422; Plants - 5037; Viruses - 0; Other Eukaryotes - 2996 (source: NCBI BLink).	SW and Col-0	SW		Col-0
AT5G25110	CIPK25|SnRK3.25|CBL-interacting protein kinase 25	IT and Col-0		IT	Col-0
AT5G25140	CYP71B13|"cytochrome P450 family 71 subfamily B polypeptide 13"	Col0-specific			Col-0
AT5G25820	Exostosin family protein	SW-specific	SW
AT5G26770	unknown protein; BEST Arabidopsis thaliana protein match is: unknown protein (TAIR:AT3G05830.1); Has 30201 Blast hits to 17322 proteins in 780 species: Archae - 12; Bacteria - 1396; Metazoa - 17338; Fungi - 3422; Plants - 5037; Viruses - 0; Other Eukaryotes - 2996 (source: NCBI BLink).	Col0-specific			Col-0
AT5G26920	CBP60G|Cam-binding protein 60-like G	SW-specific	SW
AT5G27030	TPR3|TOPLESS-related 3	SW-specific	SW
AT5G27930	Protein phosphatase 2C family protein	IT and Col-0		IT	Col-0
AT5G28080	WNK9|Protein kinase superfamily protein	IT-specific		IT
AT5G28150	Plant protein of unknown function (DUF868)	Col0-specific			Col-0
AT5G37500	GORK|gated outwardly-rectifying K+ channel	Common	SW	IT	Col-0
AT5G37540	Eukaryotic aspartyl protease family protein	SW-specific	SW
AT5G37750	Chaperone DnaJ-domain superfamily protein	Col0-specific			Col-0
AT5G38450	CYP735A1|"cytochrome P450 family 735 subfamily A polypeptide 1"	Col0-specific			Col-0
AT5G38710	Methylenetetrahydrofolate reductase family protein	SW-specific	SW
AT5G38940	RmlC-like cupins superfamily protein	SW and IT	SW	IT
AT5G39050	HXXXD-type acyl-transferase family protein	Col0-specific			Col-0
AT5G39090	HXXXD-type acyl-transferase family protein	SW-specific	SW
AT5G39570	FUNCTIONS IN: molecular_function unknown; INVOLVED IN: biological_process unknown; LOCATED IN: cytosol nucleus; EXPRESSED IN: 25 plant structures; EXPRESSED DURING: 14 growth stages; BEST Arabidopsis thaliana protein match is: glycine-rich protein (TAIR:AT3G29075.1); Has 30201 Blast hits to 17322 proteins in 780 species: Archae - 12; Bacteria - 1396; Metazoa - 17338; Fungi - 3422; Plants - 5037; …	Col0-specific			Col-0
AT5G40390	SIP1|Raffinose synthase family protein	Col0-specific			Col-0
AT5G41100	FUNCTIONS IN: molecular_function unknown; INVOLVED IN: biological_process unknown; LOCATED IN: plasma membrane; EXPRESSED IN: 23 plant structures; EXPRESSED DURING: 13 growth stages; BEST Arabidopsis thaliana protein match is: hydroxyproline-rich glycoprotein family protein (TAIR:AT3G26910.2); Has 1503 Blast hits to 1197 proteins in 220 species: Archae - 4; Bacteria - 108; Metazoa - 481; Fungi - …	SW-specific	SW
AT5G42050	DCD (Development and Cell Death) domain protein	SW-specific	SW
AT5G42380	CML37|CML39|calmodulin like 37	SW-specific	SW
AT5G42570	B-cell receptor-associated 31-like	Col0-specific			Col-0
AT5G43450	2-oxoglutarate (2OG) and Fe(II)-dependent oxygenase superfamily protein	SW-specific	SW
AT5G43620	Pre-mRNA cleavage complex II	SW-specific	SW
AT5G44260	Zinc finger C-x8-C-x5-C-x3-H type family protein	SW-specific	SW
AT5G44565	unknown protein; FUNCTIONS IN: molecular_function unknown; INVOLVED IN: biological_process unknown; LOCATED IN: endomembrane system; Has 35333 Blast hits to 34131 proteins in 2444 species: Archae - 798; Bacteria - 22429; Metazoa - 974; Fungi - 991; Plants - 531; Viruses - 0; Other Eukaryotes - 9610 (source: NCBI BLink).	IT and Col-0		IT	Col-0
AT5G44568	unknown protein; FUNCTIONS IN: molecular_function unknown; INVOLVED IN: biological_process unknown; LOCATED IN: endomembrane system; Has 19 Blast hits to 19 proteins in 2 species: Archae - 0; Bacteria - 0; Metazoa - 0; Fungi - 0; Plants - 19; Viruses - 0; Other Eukaryotes - 0 (source: NCBI BLink).	SW and Col-0	SW		Col-0
AT5G44574	unknown protein; FUNCTIONS IN: molecular_function unknown; INVOLVED IN: biological_process unknown; LOCATED IN: endomembrane system; Has 6 Blast hits to 6 proteins in 2 species: Archae - 0; Bacteria - 0; Metazoa - 0; Fungi - 0; Plants - 6; Viruses - 0; Other Eukaryotes - 0 (source: NCBI BLink).	Col0-specific			Col-0
AT5G44575	unknown protein; FUNCTIONS IN: molecular_function unknown; INVOLVED IN: biological_process unknown; LOCATED IN: endomembrane system; Has 7 Blast hits to 7 proteins in 2 species: Archae - 0; Bacteria - 0; Metazoa - 0; Fungi - 0; Plants - 7; Viruses - 0; Other Eukaryotes - 0 (source: NCBI BLink).	Col0-specific			Col-0
AT5G44578	unknown protein; FUNCTIONS IN: molecular_function unknown; INVOLVED IN: biological_process unknown; LOCATED IN: endomembrane system; Has 15 Blast hits to 15 proteins in 2 species: Archae - 0; Bacteria - 0; Metazoa - 0; Fungi - 0; Plants - 15; Viruses - 0; Other Eukaryotes - 0 (source: NCBI BLink).	Col0-specific			Col-0
AT5G44580	unknown protein; FUNCTIONS IN: molecular_function unknown; INVOLVED IN: biological_process unknown; LOCATED IN: endomembrane system; EXPRESSED IN: 18 plant structures; EXPRESSED DURING: 12 growth stages; BEST Arabidopsis thaliana protein match is: unknown protein (TAIR:AT5G44582.1); Has 30201 Blast hits to 17322 proteins in 780 species: Archae - 12; Bacteria - 1396; Metazoa - 17338; Fungi - 3422;…	Col0-specific			Col-0
AT5G44582	unknown protein; FUNCTIONS IN: molecular_function unknown; INVOLVED IN: biological_process unknown; LOCATED IN: endomembrane system; BEST Arabidopsis thaliana protein match is: unknown protein (TAIR:AT5G44580.1); Has 24 Blast hits to 24 proteins in 2 species: Archae - 0; Bacteria - 0; Metazoa - 0; Fungi - 0; Plants - 24; Viruses - 0; Other Eukaryotes - 0 (source: NCBI BLink).	Col0-specific			Col-0
AT5G44990	Glutathione S-transferase family protein	SW-specific	SW
AT5G45340	CYP707A3|"cytochrome P450 family 707 subfamily A polypeptide 3"	IT-specific		IT
AT5G45630	Protein of unknown function DUF584	SW-specific	SW
AT5G46050	ATPTR3|PTR3|peptide transporter 3	SW-specific	SW
AT5G46600	Aluminium activated malate transporter family protein	IT-specific		IT
AT5G46710	PLATZ transcription factor family protein	Col0-specific			Col-0
AT5G47020	unknown protein; FUNCTIONS IN: molecular_function unknown; INVOLVED IN: biological_process unknown; LOCATED IN: endomembrane system; EXPRESSED IN: 23 plant structures; EXPRESSED DURING: 13 growth stages; BEST Arabidopsis thaliana protein match is: unknown protein (TAIR:AT5G11700.2); Has 1807 Blast hits to 1807 proteins in 277 species: Archae - 0; Bacteria - 0; Metazoa - 736; Fungi - 347; Plants -…	Col0-specific			Col-0
AT5G47230	ERF5|ATERF5|ATERF-5|ethylene responsive element binding factor 5	SW-specific	SW
AT5G47610	RING/U-box superfamily protein	SW-specific	SW
AT5G47650	ATNUDT2|NUDT2|ATNUDX2|nudix hydrolase homolog 2	Common	SW	IT	Col-0
AT5G47850	CCR4|CRINKLY4 related 4	SW-specific	SW
AT5G48400	ATGLR1.2|GLR1.2|Glutamate receptor family protein	SW-specific	SW
AT5G48540	receptor-like protein kinase-related family protein	Col0-specific			Col-0
AT5G48850	ATSDI1|Tetratricopeptide repeat (TPR)-like superfamily protein	Col0-specific			Col-0
AT5G49330	PFG3|MYB111|ATMYB111|myb domain protein 111	Col0-specific			Col-0
AT5G49520	ATWRKY48|WRKY48|WRKY DNA-binding protein 48	SW-specific	SW
AT5G49900	Beta-glucosidase GBA2 type family protein	Common	SW	IT	Col-0
AT5G50200	WR3|NRT3.1|ATNRT3.1|nitrate transmembrane transporters	SW-specific	SW
AT5G50335	unknown protein; Has 30201 Blast hits to 17322 proteins in 780 species: Archae - 12; Bacteria - 1396; Metazoa - 17338; Fungi - 3422; Plants - 5037; Viruses - 0; Other Eukaryotes - 2996 (source: NCBI BLink).	Col0-specific			Col-0
AT5G50720	HVA22E|ATHVA22E|HVA22 homologue E	Common	SW	IT	Col-0
AT5G50790	Nodulin MtN3 family protein	SW-specific	SW
AT5G51180	alpha/beta-Hydrolases superfamily protein	SW-specific	SW
AT5G52300	RD29B|LTI65|CAP160 protein	Common	SW	IT	Col-0
AT5G52310	COR78|LTI140|RD29A|LTI78|low-temperature-responsive protein 78 (LTI78) / desiccation-responsive protein 29A (RD29A)	IT and Col-0		IT	Col-0
AT5G52660	Homeodomain-like superfamily protein	Col0-specific			Col-0
AT5G52750	Heavy metal transport/detoxification superfamily protein	SW-specific	SW
AT5G52760	Copper transport protein family	SW-specific	SW
AT5G52860	ABC-2 type transporter family protein	SW-specific	SW
AT5G53830	VQ motif-containing protein	SW-specific	SW
AT5G53870	ENODL1|AtENODL1|early nodulin-like protein 1	SW-specific	SW
AT5G54585	unknown protein; Has 30201 Blast hits to 17322 proteins in 780 species: Archae - 12; Bacteria - 1396; Metazoa - 17338; Fungi - 3422; Plants - 5037; Viruses - 0; Other Eukaryotes - 2996 (source: NCBI BLink).	Col0-specific			Col-0
AT5G54970	unknown protein; BEST Arabidopsis thaliana protein match is: unknown protein (TAIR:AT4G26960.1); Has 1807 Blast hits to 1807 proteins in 277 species: Archae - 0; Bacteria - 0; Metazoa - 736; Fungi - 347; Plants - 385; Viruses - 0; Other Eukaryotes - 339 (source: NCBI BLink).	SW-specific	SW
AT5G55050	GDSL-like Lipase/Acylhydrolase superfamily protein	SW and Col-0	SW		Col-0
AT5G55180	O-Glycosyl hydrolases family 17 protein	SW and Col-0	SW		Col-0
AT5G55450	Bifunctional inhibitor/lipid-transfer protein/seed storage 2S albumin superfamily protein	SW and Col-0	SW		Col-0
AT5G55970	RING/U-box superfamily protein	SW-specific	SW
AT5G56150	UBC30|ubiquitin-conjugating enzyme 30	SW-specific	SW
AT5G56160	Sec14p-like phosphatidylinositol transfer family protein	SW and Col-0	SW		Col-0
AT5G56300	GAMT2|gibberellic acid methyltransferase 2	Col0-specific			Col-0
AT5G57010	calmodulin-binding family protein	SW-specific	SW
AT5G57110	AT-ACA8|ACA8|"autoinhibited Ca2+ -ATPase isoform 8"	Common	SW	IT	Col-0
AT5G57220	CYP81F2|"cytochrome P450 family 81 subfamily F polypeptide 2"	Col0-specific			Col-0
AT5G57660	ATCOL5|COL5|CONSTANS-like 5	Col0-specific			Col-0
AT5G57887	unknown protein; FUNCTIONS IN: molecular_function unknown; INVOLVED IN: biological_process unknown; LOCATED IN: endomembrane system; Has 30201 Blast hits to 17322 proteins in 780 species: Archae - 12; Bacteria - 1396; Metazoa - 17338; Fungi - 3422; Plants - 5037; Viruses - 0; Other Eukaryotes - 2996 (source: NCBI BLink).	SW and IT	SW	IT
AT5G58070	TIL|ATTIL|temperature-induced lipocalin	Col0-specific			Col-0
AT5G58660	2-oxoglutarate (2OG) and Fe(II)-dependent oxygenase superfamily protein	Col0-specific			Col-0
AT5G58670	PLC1|ATPLC1|ATPLC|phospholipase C1	Col0-specific			Col-0
AT5G58690	PLC5|ATPLC5|phosphatidylinositol-speciwc phospholipase C5	IT-specific		IT
AT5G58700	ATPLC4|PLC4|phosphatidylinositol-speciwc phospholipase C4	Common	SW	IT	Col-0
AT5G58780	Undecaprenyl pyrophosphate synthetase family protein	Col0-specific			Col-0
AT5G59080	unknown protein; FUNCTIONS IN: molecular_function unknown; INVOLVED IN: response to oxidative stress; LOCATED IN: chloroplast; EXPRESSED IN: 18 plant structures; EXPRESSED DURING: 9 growth stages; BEST Arabidopsis thaliana protein match is: unknown protein (TAIR:AT3G46880.1); Has 1807 Blast hits to 1807 proteins in 277 species: Archae - 0; Bacteria - 0; Metazoa - 736; Fungi - 347; Plants - 385; V…	Col0-specific			Col-0
AT5G59220	HAI1|highly ABA-induced PP2C gene 1	SW-specific	SW
AT5G59330	Bifunctional inhibitor/lipid-transfer protein/seed storage 2S albumin superfamily protein	IT-specific		IT
AT5G62350	Plant invertase/pectin methylesterase inhibitor superfamily protein	SW and Col-0	SW		Col-0
AT5G62360	Plant invertase/pectin methylesterase inhibitor superfamily protein	Col0-specific			Col-0
AT5G62640	ELF5|proline-rich family protein	SW-specific	SW
AT5G62960	unknown protein; BEST Arabidopsis thaliana protein match is: unknown protein (TAIR:AT1G10660.1); Has 35333 Blast hits to 34131 proteins in 2444 species: Archae - 798; Bacteria - 22429; Metazoa - 974; Fungi - 991; Plants - 531; Viruses - 0; Other Eukaryotes - 9610 (source: NCBI BLink).	SW and Col-0	SW		Col-0
AT5G63130	Octicosapeptide/Phox/Bem1p family protein	SW-specific	SW
AT5G64080	Bifunctional inhibitor/lipid-transfer protein/seed storage 2S albumin superfamily protein	SW-specific	SW
AT5G64120	Peroxidase superfamily protein	SW-specific	SW
AT5G64260	EXL2|EXORDIUM like 2	SW-specific	SW
AT5G64310	AGP1|ATAGP1|arabinogalactan protein 1	SW-specific	SW
AT5G66070	RING/U-box superfamily protein	SW-specific	SW
AT5G66790	Protein kinase superfamily protein	SW and Col-0	SW		Col-0
AT5G67060	HEC1|basic helix-loop-helix (bHLH) DNA-binding superfamily protein	Col0-specific			Col-0
AT5G67340	ARM repeat superfamily protein	SW-specific	SW
