# Supplementary material for: CBF-dependent and CBF-independent regulatory pathways contribute to the differences in freezing tolerance and cold-regulated gene expression of two Arabidopsis ecotypes locally adapted to sites in Sweden and Italy
Source: PLoS One. 2018 Dec 5;13(12):e0207723. doi: 10.1371/journal.pone.0207723 (PMC6281195; doi:10.1371/journal.pone.0207723)
Supplement: S6 Table — (XLSX) [file pone.0207723.s010.xlsx]

## Sheet: Common CBF-regulated
S6 Table. Expression of the 44 common CBF regulon genes in SW, sw:cbf123, IT, it:cbf123, Col-0, col-0:cbf123 plants exposed to low temperature for 24 h.
id	Description	Col.24h/ Col.warm	col:cbf123.24h/ Col.warm	SW.24h/ SW.warm	sw:cbf123.24h/ SW.warm	IT.24h/ IT.warm	it:cbf123.24h/ IT.warm		%reduction sw:cbf123.24hc/ SW.24hc	%reduction it:cbf123.24hc/ IT.24hc	%reduction col:cbf123.24hc/ Col-0.24 h
AT1G08890	Major facilitator superfamily protein	2.38378	-0.619667	3.596	1.619	3.973	1.495		74.6158	82.0382	87.5294
AT1G08920	ESL1|ERD (early response to dehydration) six-like 1	1.75589	0.452028	2.913	1.316	2.277	1.081		66.9436	56.3819	59.497
AT1G09350	GolS3|AtGolS3|galactinol synthase 3	8.57744	2.78987	8.901	5.493	7.83	2.699		90.5857	97.1463	98.1897
AT1G20450	LTI45|ERD10|LTI29|Dehydrin family protein	4.95243	3.29749	7.009	5.77	4.576	3.148		57.6334	62.8097	68.244
AT1G29395	COR413-TM1|COR414-TM1|COR413IM1|COLD REGULATED 314 INNER MEMBRANE 1	2.83326	-0.185748	4.118	2.569	4.647	1.066		65.8253	91.6437	87.6635
AT1G46768	RAP2.1|related to AP2 1	4.29608	1.22133	4.078	2.268	2.664	0.632		71.4809	75.5484	88.1316
AT1G47710	Serine protease inhibitor (SERPIN) family protein	2.53164	0.209745	4.009	2.311	2.691	1.631		69.1787	52.07	79.9996
AT1G51090	Heavy metal transport/detoxification superfamily protein	4.88198	1.66944	7.049	5.09	4.39	3.048		74.2972	60.58	89.212
AT1G53590	NTMC2T6.1|NTMC2TYPE6.1|Calcium-dependent lipid-binding (CaLB domain) family protein	1.22665	0.0202917	1.805	0.657	1.982	0.845		54.875	54.5296	56.6651
AT1G62570	FMO GS-OX4|flavin-monooxygenase glucosinolate S-oxygenase 4	5.4611	2.1925	6.103	2.997	4.751	1.792		88.3855	87.1397	89.6234
AT1G64890	Major facilitator superfamily protein	3.12106	0.484864	4.4	3.167	3.409	2.335		57.4568	52.5329	83.9149
AT2G15970	ATCOR413-PM1|WCOR413-LIKE|FL3-5A3|WCOR413|COR|cold regulated 413 plasma membrane 1	2.85705	0.206944	3.837	2.554	3.922	2.001		58.906	73.5929	84.0691
AT2G16990	Major facilitator superfamily protein	2.05291	-0.273214	5.716	2.064	2.749	1.351		92.0395	62.0545	80.0578
AT2G17280	Phosphoglycerate mutase family protein	2.67266	0.937258	4.822	3.822	2.447	1.423		50	50.8249	69.9674
AT2G42540	COR15|COR15A|cold-regulated 15a	7.89235	3.28059	7.195	6.084	7.942	4.263		53.7027	92.1925	95.9101
AT2G43620	Chitinase family protein	2.69795	-1.12232	4.466	0.699	2.111	-0.526		92.6545	83.9126	92.9209
AT3G05660	AtRLP33|RLP33|receptor like protein 33	3.95592	-0.356274	4.049	1.738	2.711	0.973		79.8619	70.0423	94.9662
AT3G09540	Pectin lyase-like superfamily protein	2.001	0.764642	1.099	0.074	1.055	0.002		50.859	51.7701	57.557
AT3G17130	Plant invertase/pectin methylesterase inhibitor superfamily protein	4.93905	2.00754	3.622	1.81	1.507	-0.783		71.5204	79.5524	86.8922
AT3G22142	Bifunctional inhibitor/lipid-transfer protein/seed storage 2S albumin superfamily protein	1.88425	0.329695	4.104	0.502	4.9	2.974		91.7645	73.7025	65.9577
AT3G50970	LTI30|XERO2|dehydrin family protein	5.65928	2.0271	9.914	6.799	8.256	3.955		88.4577	94.9269	91.9351
AT3G53990	Adenine nucleotide alpha hydrolases-like superfamily protein	1.76113	0.0240342	3.819	2.082	3.526	2.428		70.0007	53.2836	70.0028
AT3G55940	Phosphoinositide-specific phospholipase C family protein	3.85783	0.0955878	4.257	1.885	4.003	2.288		80.6956	69.5397	92.63
AT3G62740	BGLU7|beta glucosidase 7	1.86117	0.232168	2.76	1.147	2.639	-1.212		67.3082	93.07	67.6688
AT4G12000	SNARE associated Golgi protein family	3.35776	1.04239	3.008	1.81	1.281	-0.013		56.4121	59.2181	79.9093
AT4G12470	AZI1|azelaic acid induced 1	2.70976	0.95614	8.081	5.932	5.314	3.784		77.4531	65.3723	70.3439
AT4G15910	DI21|ATDI21|drought-induced 21	1.72816	0.603007	4.018	2.59	4.625	1.891		62.8354	84.9691	54.1562
AT4G21570	Protein of unknown function (DUF300)	2.68215	0.215734	3.893	2.472	2.153	0.762		62.6547	61.87	81.9058
AT4G23450	RING/U-box superfamily protein	2.46039	1.06814	4.19	1.576	1.561	0.206		83.6654	60.9065	61.9043
AT4G24960	HVA22D|ATHVA22D|HVA22 homologue D	3.98771	1.437	3.63	2.479	1.427	0.054		54.9687	61.3912	82.9328
AT4G30830	Protein of unknown function DUF593	5.69921	0.815629	6.372	2.767	4.695	1.305		91.7759	90.4543	96.6124
AT4G33070	Thiamine pyrophosphate dependent pyruvate decarboxylase family protein	5.74914	4.36351	4.27	1.549	5.9	3.264		84.8331	83.9126	61.727
AT4G34650	SQS2|squalene synthase 2	3.27743	0.771552	1.168	0.009	1.474	-0.359		55.2177	71.932	82.3945
AT5G10410	ENTH/ANTH/VHS superfamily protein	3.08122	0.400163	3.697	2.565	1.25	0.008		54.3717	57.7214	84.4078
AT5G12140	ATCYS1|CYS1|cystatin-1	1.49632	-0.241979	1.308	0.226	1.704	0.287		52.7299	62.551	70.0277
AT5G15960	KIN1|stress-responsive protein (KIN1) / stress-induced protein (KIN1)	5.14395	1.55616	7.734	5.779	6.942	2.59		74.2079	95.0997	91.683
AT5G17460	unknown protein; FUNCTIONS IN: molecular_function unknown; INVOLVED IN: response to salt stress; LOCATED IN: mitochondrion; Has 30201 Blast hits to 17322 proteins in 780 species: Archae - 12; Bacteria - 1396; Metazoa - 17338; Fungi - 3422; Plants - 5037; Viruses - 0; Other Eukaryotes - 2996 (source: NCBI BLink).	4.78491	2.09886	7.332	5.454	7.359	5.279		72.8128	76.3486	84.4617
AT5G37500	GORK|gated outwardly-rectifying K+ channel	1.31395	-0.345361	3.805	1.36	3.124	1.317		81.6481	71.4413	68.3407
AT5G47650	ATNUDT2|NUDT2|ATNUDX2|nudix hydrolase homolog 2	2.49221	0.917315	2.822	1.392	1.134	-0.046		62.8869	55.8649	66.4334
AT5G49900	Beta-glucosidase GBA2 type family protein	1.45929	-0.265789	3.717	2.529	2.694	1.523		56.1089	55.5887	69.7522
AT5G50720	HVA22E|ATHVA22E|HVA22 homologue E	1.55389	-0.493961	3.215	0.76	3.291	-0.268		81.7622	91.5153	75.8147
AT5G52300	RD29B|LTI65|CAP160 protein	5.79671	2.6975	8.151	5.397	4.36	1.516		85.1761	86.0629	88.3306
AT5G57110	AT-ACA8|ACA8|autoinhibited Ca2+ -ATPase isoform 8	2.51907	0.636415	5.866	4.765	5.777	4.639		53.3807	54.5611	72.8824
AT5G58700	ATPLC4|PLC4|phosphatidylinositol-speciwc phospholipase C4	1.9393	-0.254658	3.85	2.51	3.164	1.592		60.4979	66.3658	78.1455

## Sheet: SW CBF-regulated
The CBF-regulated genes in SW
id	Description	SW.24h/ SW.warm	sw:cbf123.24h/ SW.warm		%reduction sw:cbf123.24h/ SW.24hc
AT1G01480	AT-ACC2|ACS2|1-amino-cyclopropane-1-carboxylate synthase 2	3.256	0.797		81.8174
AT1G01580	FRD1|FRO2|ATFRO2|ferric reduction oxidase 2	2.653	0.956		69.1492
AT1G01720	ATAF1|ANAC002|NAC (No Apical Meristem) domain transcriptional regulator superfamily protein	2.751	1.336		62.4985
AT1G02270	Calcium-binding endonuclease/exonuclease/phosphatase family	2.023	0.71		59.7478
AT1G02390	ATGPAT2|GPAT2|glycerol-3-phosphate acyltransferase 2	1.61	-0.344		74.1999
AT1G02400	ATGA2OX6|DTA1|ATGA2OX4|GA2OX6|gibberellin 2-oxidase 6	3.747	2.148		66.9968
AT1G02460	Pectin lyase-like superfamily protein	3.638	1.892		70.197
AT1G02660	alpha/beta-Hydrolases superfamily protein	1.83	-0.172		75.0239
AT1G05260	RCI3|RCI3A|Peroxidase superfamily protein	1.809	0.233		66.4634
AT1G05340	unknown protein; FUNCTIONS IN: molecular_function unknown; INVOLVED IN: biological_process unknown; LOCATED IN: chloroplast; EXPRESSED IN: 14 plant structures; EXPRESSED DURING: 7 growth stages; BEST Arabidopsis thaliana protein match is: unknown protein (TAIR:AT2G32210.1); Has 189 Blast hits to 189 proteins in 27 species: Archae - 0; Bacteria - 0; Metazoa - 0; Fungi - 21; Plants - 168; Viruses -…	7.212	4.332		86.4199
AT1G05880	ARI12|ATARI12|RING/U-box superfamily protein	4.428	2.746		68.8406
AT1G06780	GAUT6|galacturonosyltransferase 6	2.397	1.007		61.8396
AT1G07900	LBD1|LOB domain-containing protein 1	4.539	3.198		60.5097
AT1G08890	Major facilitator superfamily protein	3.596	1.619		74.6093
AT1G08920	ESL1|ERD (early response to dehydration) six-like 1	2.913	1.316		66.9345
AT1G09350	GolS3|AtGolS3|galactinol synthase 3	8.901	5.493		90.5831
AT1G09930	ATOPT2|OPT2|oligopeptide transporter 2	3.457	2.25		56.7075
AT1G09932	Phosphoglycerate mutase family protein	1.143	-0.221		61.1626
AT1G10410	Protein of unknown function (DUF1336)	4.053	2.836		56.9958
AT1G10585	basic helix-loop-helix (bHLH) DNA-binding superfamily protein	4.81	3.554		58.1343
AT1G11220	Protein of unknown function (DUF761)	2.393	0.065		80.0797
AT1G13050	unknown protein; BEST Arabidopsis thaliana protein match is: unknown protein (TAIR:AT3G26350.1); Has 538 Blast hits to 510 proteins in 88 species: Archae - 0; Bacteria - 23; Metazoa - 81; Fungi - 36; Plants - 361; Viruses - 8; Other Eukaryotes - 29 (source: NCBI BLink).	1.306	0.197		53.6295
AT1G13340	Regulator of Vps4 activity in the MVB pathway protein	3.008	1.668		60.5007
AT1G13600	AtbZIP58|bZIP58|basic leucine-zipper 58	1.788	-0.278		76.1053
AT1G13830	Carbohydrate-binding X8 domain superfamily protein	1.662	-0.034		69.1222
AT1G15520	ATABCG40|ABCG40|PDR12|ATPDR12|pleiotropic drug resistance 12	4.745	2.891		72.3424
AT1G15780	unknown protein; BEST Arabidopsis thaliana protein match is: unknown protein (TAIR:AT2G10440.1); Has 103701 Blast hits to 43153 proteins in 1828 species: Archae - 30; Bacteria - 7385; Metazoa - 38639; Fungi - 11531; Plants - 7727; Viruses - 307; Other Eukaryotes - 38082 (source: NCBI BLink).	1.188	-0.132		59.9573
AT1G17380	TIFY11A|JAZ5|jasmonate-zim-domain protein 5	2.24	1.003		57.5749
AT1G19020	unknown protein; BEST Arabidopsis thaliana protein match is: unknown protein (TAIR:AT3G48180.1); Has 88 Blast hits to 88 proteins in 15 species: Archae - 0; Bacteria - 0; Metazoa - 0; Fungi - 0; Plants - 88; Viruses - 0; Other Eukaryotes - 0 (source: NCBI BLink).	2.701	0.649		75.8855
AT1G19180	JAZ1|TIFY10A|jasmonate-zim-domain protein 1	3.215	1.709		64.7877
AT1G19250	FMO1|flavin-dependent monooxygenase 1	2.281	-2.306		95.84
AT1G20450	LTI45|ERD10|LTI29|Dehydrin family protein	7.009	5.77		57.6322
AT1G21310	ATEXT3|EXT3|RSH|extensin 3	3.466	0.04		90.6953
AT1G26240	Proline-rich extensin-like family protein	2.915	0		86.7429
AT1G26380	FAD-binding Berberine family protein	2.716	1.092		67.5469
AT1G27100	Actin cross-linking protein	1.023	-0.219		57.7182
AT1G27730	ZAT10|STZ|salt tolerance zinc finger	3.636	0.832		85.6869
AT1G27910	PUB45|ATPUB45|plant U-box 45	1.701	0.317		61.702
AT1G27920	MAP65-8|microtubule-associated protein 65-8	2.175	-0.32		82.2592
AT1G28370	ERF11|ATERF11|ERF domain protein 11	1.313	-0.011		60.0569
AT1G29395	COR413-TM1|COR414-TM1|COR413IM1|COLD REGULATED 314 INNER MEMBRANE 1	4.118	2.569		65.8158
AT1G30360	ERD4|Early-responsive to dehydration stress protein (ERD4)	2.181	0.541		67.9197
AT1G30700	FAD-binding Berberine family protein	3.309	0.853		81.7712
AT1G30820	CTP synthase family protein	2.825	1.051		70.7603
AT1G32240	KAN2|Homeodomain-like superfamily protein	1.357	-0.237		66.8725
AT1G32860	Glycosyl hydrolase superfamily protein	4.185	2.769		62.5367
AT1G32920	unknown protein; FUNCTIONS IN: molecular_function unknown; INVOLVED IN: response to wounding; LOCATED IN: endomembrane system; EXPRESSED IN: 23 plant structures; EXPRESSED DURING: 13 growth stages; BEST Arabidopsis thaliana protein match is: unknown protein (TAIR:AT1G32928.1); Has 42 Blast hits to 42 proteins in 8 species: Archae - 0; Bacteria - 0; Metazoa - 0; Fungi - 0; Plants - 42; Viruses - 0…	2.218	0.756		63.7219
AT1G32950	Subtilase family protein	4.458	3.212		57.8516
AT1G32960	ATSBT3.3|SBT3.3|Subtilase family protein	5.475	4.457		50.6234
AT1G33720	CYP76C6|cytochrome P450 family 76 subfamily C polypeptide 6	1.443	-0.472		73.4949
AT1G33960	AIG1|P-loop containing nucleoside triphosphate hydrolases superfamily protein	1.732	0.253		64.123
AT1G35230	AGP5|arabinogalactan protein 5	3.861	2.489		61.3693
AT1G44130	Eukaryotic aspartyl protease family protein	3.448	0.885		83.0797
AT1G46768	RAP2.1|related to AP2 1	4.078	2.268		71.4718
AT1G47510	5PTASE11|AT5PTASE11|inositol polyphosphate 5-phosphatase 11	3.132	1.224		73.3433
AT1G47710	Serine protease inhibitor (SERPIN) family protein	4.009	2.311		69.1879
AT1G48100	Pectin lyase-like superfamily protein	4.133	2.138		74.9222
AT1G51090	Heavy metal transport/detoxification superfamily protein	7.049	5.09		74.2886
AT1G51890	Leucine-rich repeat protein kinase family protein	2.801	1.594		56.697
AT1G52900	Toll-Interleukin-Resistance (TIR) domain family protein	1.983	0		74.6989
AT1G53100	Core-2/I-branching beta-16-N-acetylglucosaminyltransferase family protein	2.123	0.243		72.8471
AT1G53400	Ubiquitin domain-containing protein	1.09	0.066		50.8372
AT1G53580	GLX2-3|ETHE1|GLY3|glyoxalase II 3	1.045	-0.785		71.8648
AT1G53590	NTMC2T6.1|NTMC2TYPE6.1|Calcium-dependent lipid-binding (CaLB domain) family protein	1.805	0.657		54.8656
AT1G53625	unknown protein; Has 29996 Blast hits to 6987 proteins in 655 species: Archae - 23; Bacteria - 6686; Metazoa - 10521; Fungi - 1178; Plants - 7439; Viruses - 681; Other Eukaryotes - 3468 (source: NCBI BLink).	4.207	1.804		81.1035
AT1G54410	dehydrin family protein	2.767	1.671		53.2224
AT1G54420	unknown protein; Has 9 Blast hits to 7 proteins in 2 species: Archae - 0; Bacteria - 0; Metazoa - 0; Fungi - 0; Plants - 3; Viruses - 0; Other Eukaryotes - 6 (source: NCBI BLink).	1.226	-1.228		81.7453
AT1G56060	unknown protein; BEST Arabidopsis thaliana protein match is: unknown protein (TAIR:AT2G32210.1); Has 180 Blast hits to 180 proteins in 22 species: Archae - 0; Bacteria - 0; Metazoa - 0; Fungi - 10; Plants - 170; Viruses - 0; Other Eukaryotes - 0 (source: NCBI BLink).	4.05	2.204		72.1897
AT1G56550	RXGT1|RhamnoGalacturonan specific Xylosyltransferase 1	1.852	0.427		62.7581
AT1G56660	unknown protein; Has 665200 Blast hits to 205811 proteins in 4684 species: Archae - 3320; Bacteria - 107592; Metazoa - 249086; Fungi - 76753; Plants - 38542; Viruses - 3008; Other Eukaryotes - 186899 (source: NCBI BLink).	1.472	-0.056		65.3117
AT1G59530	bZIP4|ATBZIP4|basic leucine-zipper 4	2.458	0		81.8041
AT1G61120	GES|TPS4|TPS04|terpene synthase 04	1.651	-0.397		75.8112
AT1G62300	WRKY6|ATWRKY6|WRKY family transcription factor	2.695	0.951		70.1432
AT1G62570	FMO GS-OX4|flavin-monooxygenase glucosinolate S-oxygenase 4	6.103	2.997		88.3841
AT1G63720	BEST Arabidopsis thaliana protein match is: hydroxyproline-rich glycoprotein family protein (TAIR:AT5G52430.1); Has 490 Blast hits to 394 proteins in 96 species: Archae - 0; Bacteria - 2; Metazoa - 132; Fungi - 88; Plants - 175; Viruses - 14; Other Eukaryotes - 79 (source: NCBI BLink).	2.198	-0.644		86.0479
AT1G63840	RING/U-box superfamily protein	2.921	1.843		52.6295
AT1G64890	Major facilitator superfamily protein	4.4	3.167		57.4604
AT1G65390	PP2-A5|ATPP2-A5|phloem protein 2 A5	1.655	-0.077		69.9072
AT1G66560	ATWRKY64|WRKY64|WRKY DNA-binding protein 64	1.556	0		65.9943
AT1G67520	lectin protein kinase family protein	1.706	0.568		54.5551
AT1G67850	Protein of unknown function (DUF707)	2.596	1.218		61.512
AT1G68620	alpha/beta-Hydrolases superfamily protein	1.664	0.003		68.387
AT1G68690	Protein kinase superfamily protein	2.433	0.574		72.435
AT1G69140	NA	9.704	7.559		77.3872
AT1G69310	ATWRKY57|WRKY57|WRKY DNA-binding protein 57	2.07	0.924		54.7945
AT1G69490	NAP|ATNAP|ANAC029|NAC-like activated by AP3/PI	2.24	0.512		69.8031
AT1G70900	unknown protein; BEST Arabidopsis thaliana protein match is: unknown protein (TAIR:AT1G23110.4); Has 57 Blast hits to 57 proteins in 14 species: Archae - 0; Bacteria - 0; Metazoa - 0; Fungi - 0; Plants - 57; Viruses - 0; Other Eukaryotes - 0 (source: NCBI BLink).	2.81	1.123		68.9327
AT1G71240	Plant protein of unknown function (DUF639)	2.166	0.848		59.8887
AT1G71360	Galactose-binding protein	3.751	2.668		52.7924
AT1G71390	RLP11|AtRLP11|receptor like protein 11	5.785	3.203		83.2911
AT1G71520	Integrase-type DNA-binding superfamily protein	1.012	0		50.4013
AT1G72520	PLAT/LH2 domain-containing lipoxygenase family protein	1.777	-0.129		73.3043
AT1G73010	PS2|ATPS2|phosphate starvation-induced gene 2	2.686	1.448		57.5946
AT1G73210	Protein of unknown function (DUF789)	1.34	0.294		51.5624
AT1G73260	ATKTI1|KTI1|kunitz trypsin inhibitor 1	2.062	-1.645		92.3417
AT1G73810	Core-2/I-branching beta-16-N-acetylglucosaminyltransferase family protein	4.567	2.719		72.2348
AT1G74360	Leucine-rich repeat protein kinase family protein	1.236	0.047		56.1357
AT1G75040	PR-5|PR5|pathogenesis-related gene 5	4.038	3.016		50.7471
AT1G75730	unknown protein; Has 327 Blast hits to 272 proteins in 89 species: Archae - 0; Bacteria - 129; Metazoa - 68; Fungi - 14; Plants - 20; Viruses - 0; Other Eukaryotes - 96 (source: NCBI BLink).	1.195	0.089		53.5294
AT1G76040	CPK29|calcium-dependent protein kinase 29	1.146	0.031		53.8318
AT1G76270	O-fucosyltransferase family protein	1.617	0.309		59.598
AT1G76580	Squamosa promoter-binding protein-like (SBP domain) transcription factor family protein	2.897	1.842		51.8709
AT1G76590	PLATZ transcription factor family protein	6.647	4.937		69.4245
AT1G76650	CML38|calmodulin-like 38	1.263	-0.492		70.3821
AT1G76700	DNAJ heat shock N-terminal domain-containing protein	2.06	0.56		64.628
AT1G76930	EXT4|ATEXT1|EXT1|ATEXT4|ORG5|extensin 4	1.752	-0.83		83.3034
AT1G77110	PIN6|Auxin efflux carrier family protein	1.439	0.382		51.9183
AT1G78290	SNRK2-8|SRK2C|SNRK2.8|Protein kinase superfamily protein	2.28	0.952		60.1694
AT1G78310	VQ motif-containing protein	2.168	0.443		69.7447
AT1G78410	VQ motif-containing protein	3.13	1.542		66.7388
AT1G79245	NA	1.863	0.31		65.9041
AT1G79680	WAKL10|ATWAKL10|WALL ASSOCIATED KINASE (WAK)-LIKE 10	3.516	1.388		77.1157
AT1G80450	VQ motif-containing protein	2.626	0.061		83.1023
AT1G80840	ATWRKY40|WRKY40|WRKY DNA-binding protein 40	4.06	1.573		82.1579
AT2G01150	RHA2B|RING-H2 finger protein 2B	2.762	1.686		52.5717
AT2G01890	ATPAP8|PAP8|purple acid phosphatase 8	3.042	0.98		76.0521
AT2G02010	GAD4|glutamate decarboxylase 4	3.579	2.438		54.6674
AT2G15220	Plant basic secretory protein (BSP) family protein	2.467	0.666		71.2947
AT2G15320	Leucine-rich repeat (LRR) family protein	1.258	0.211		51.6167
AT2G15480	UGT73B5|UDP-glucosyl transferase 73B5	2.46	1.091		61.2808
AT2G15880	Leucine-rich repeat (LRR) family protein	3.807	2.298		64.8757
AT2G15970	ATCOR413-PM1|WCOR413-LIKE|FL3-5A3|WCOR413|COR|cold regulated 413 plasma membrane 1	3.837	2.554		58.9103
AT2G16990	Major facilitator superfamily protein	5.716	2.064		92.0408
AT2G17280	Phosphoglycerate mutase family protein	4.822	3.822		50.0059
AT2G18690	unknown protein; FUNCTIONS IN: molecular_function unknown; INVOLVED IN: biological_process unknown; LOCATED IN: membrane; EXPRESSED IN: 17 plant structures; EXPRESSED DURING: 9 growth stages; CONTAINS InterPro DOMAIN/s: Protein of unknown function DUF975 (InterPro:IPR010380); BEST Arabidopsis thaliana protein match is: unknown protein (TAIR:AT2G18680.1); Has 213 Blast hits to 211 proteins in 20 s…	3.65	1.199		81.7116
AT2G19190	FRK1|FLG22-induced receptor-like kinase 1	3.829	2.537		59.1548
AT2G20142	Toll-Interleukin-Resistance (TIR) domain family protein	1.213	-0.074		59.0141
AT2G21045	Rhodanese/Cell cycle control phosphatase superfamily protein	5.597	1.031		96.0895
AT2G21620	RD2|Adenine nucleotide alpha hydrolases-like superfamily protein	3.815	2.772		51.4737
AT2G22510	hydroxyproline-rich glycoprotein family protein	1.824	-0.334		77.591
AT2G22860	PSK2|ATPSK2|phytosulfokine 2 precursor	3.993	2.113		72.8226
AT2G25440	RLP20|AtRLP20|receptor like protein 20	1.768	-1.27		87.8282
AT2G25625	unknown protein; FUNCTIONS IN: molecular_function unknown; INVOLVED IN: biological_process unknown; LOCATED IN: chloroplast; EXPRESSED IN: 10 plant structures; EXPRESSED DURING: LP.06 six leaves visible LP.04 four leaves visible 4 anthesis petal differentiation and expansion stage; Has 24 Blast hits to 24 proteins in 9 species: Archae - 0; Bacteria - 0; Metazoa - 0; Fungi - 0; Plants - 24; Viruse…	2.565	1.413		55.0065
AT2G26580	YAB5|plant-specific transcription factor YABBY family protein	2.428	0.678		70.2614
AT2G27390	proline-rich family protein	2.354	0		80.4434
AT2G27500	Glycosyl hydrolase superfamily protein	2.417	1.192		57.2161
AT2G27690	CYP94C1|cytochrome P450 family 94 subfamily C polypeptide 1	1.319	0.124		56.3268
AT2G28400	Protein of unknown function DUF584	3.095	1.234		72.4726
AT2G29090	CYP707A2|cytochrome P450 family 707 subfamily A polypeptide 2	1.972	0.964		50.2879
AT2G29110	GLR2.8|ATGLR2.8|glutamate receptor 2.8	2.471	1.252		57.042
AT2G29350	SAG13|senescence-associated gene 13	1.869	0.497		61.3495
AT2G30020	Protein phosphatase 2C family protein	1.016	-0.144		55.2339
AT2G30362	NA	2.007	0.931		52.5832
AT2G30400	ATOFP2|OFP2|ovate family protein 2	4.019	1.983		75.6208
AT2G31990	Exostosin family protein	2.166	-0.368		82.7301
AT2G32430	Galactosyltransferase family protein	1.796	0.518		58.7716
AT2G32930	ZFN2|zinc finger nuclease 2	1.318	0.298		50.6884
AT2G33090	Transcription elongation factor (TFIIS) family protein	1.302	0		59.4436
AT2G35980	NHL10|ATNHL10|YLS9|Late embryogenesis abundant (LEA) hydroxyproline-rich glycoprotein family	4.07	0.039		93.8818
AT2G36080	AP2/B3-like transcriptional factor family protein	2.581	1.071		64.8728
AT2G38390	Peroxidase superfamily protein	2.179	0.274		73.3091
AT2G38470	WRKY33|ATWRKY33|WRKY DNA-binding protein 33	1.716	-1.182		86.5798
AT2G39050	hydroxyproline-rich glycoprotein family protein	2.153	0.554		67.0036
AT2G40880	ATCYSA|CYSA|FL3-27|cystatin A	2.355	0.841		64.9686
AT2G41190	Transmembrane amino acid transporter family protein	5.287	3.757		65.3787
AT2G41660	MIZ1|Protein of unknown function DUF617	1.481	0.054		62.7962
AT2G41730	unknown protein; BEST Arabidopsis thaliana protein match is: unknown protein (TAIR:AT5G24640.1); Has 25 Blast hits to 25 proteins in 5 species: Archae - 0; Bacteria - 0; Metazoa - 0; Fungi - 0; Plants - 25; Viruses - 0; Other Eukaryotes - 0 (source: NCBI BLink).	2.303	0.102		78.2595
AT2G42360	RING/U-box superfamily protein	2.607	0.724		72.8875
AT2G42540	COR15|COR15A|cold-regulated 15a	7.195	6.084		53.7049
AT2G42890	ML2|AML2|MEI2-like 2	1.527	0.493		51.1656
AT2G43570	CHI|chitinase putative	3.71	1.215		82.2562
AT2G43620	Chitinase family protein	4.466	0.699		92.6533
AT2G44790	UCC2|uclacyanin 2	1.416	0.128		59.0487
AT2G44800	2-oxoglutarate (2OG) and Fe(II)-dependent oxygenase superfamily protein	2.808	1.774		51.1625
AT2G45000	EMB2766|structural constituent of nuclear pore	1.264	0.045		57.0205
AT2G45220	Plant invertase/pectin methylesterase inhibitor superfamily	2.252	0.402		72.2677
AT2G45570	CYP76C2|cytochrome P450 family 76 subfamily C polypeptide 2	4.091	1.737		80.4431
AT2G45760	BAP2|BAL|BON association protein 2	1.104	-0.454		66.0447
AT2G47180	GolS1|AtGolS1|galactinol synthase 1	2.707	0.902		71.3908
AT2G47880	Glutaredoxin family protein	1.267	-0.084		60.7944
AT3G01560	Protein of unknown function (DUF1421)	1.032	-0.16		56.2505
AT3G01960	unknown protein; Has 13 Blast hits to 13 proteins in 5 species: Archae - 0; Bacteria - 0; Metazoa - 0; Fungi - 0; Plants - 13; Viruses - 0; Other Eukaryotes - 0 (source: NCBI BLink).	1.61	0.404		56.6507
AT3G03470	CYP89A9|cytochrome P450 family 87 subfamily A polypeptide 9	1.559	0.516		51.4525
AT3G04010	O-Glycosyl hydrolases family 17 protein	4.038	2.013		75.4293
AT3G04060	NAC046|anac046|NAC domain containing protein 46	4.435	3.367		52.2865
AT3G04070	NAC047|anac047|NAC domain containing protein 47	3.98	1.878		76.6989
AT3G04510	LSH2|Protein of unknown function (DUF640)	1.744	-0.365		76.8194
AT3G05580	Calcineurin-like metallo-phosphoesterase superfamily protein	1.421	0.279		54.6882
AT3G05650	AtRLP32|RLP32|receptor like protein 32	1.271	-0.18		63.4151
AT3G05660	AtRLP33|RLP33|receptor like protein 33	4.049	1.738		79.8571
AT3G06490	AtMYB108|BOS1|MYB108|myb domain protein 108	3.143	0.795		80.3533
AT3G09520	EXO70H4|ATEXO70H4|exocyst subunit exo70 family protein H4	1.079	-0.389		63.8527
AT3G09540	Pectin lyase-like superfamily protein	1.099	0.074		50.8556
AT3G10320	Glycosyltransferase family 61 protein	3.219	-0.126		90.1616
AT3G10815	RING/U-box superfamily protein	3.366	0.986		80.78
AT3G11340	UDP-Glycosyltransferase superfamily protein	4.046	2.464		66.6028
AT3G13380	BRL3|BRI1-like 3	2.442	1.38		52.1082
AT3G13950	unknown protein; BEST Arabidopsis thaliana protein match is: unknown protein (TAIR:AT4G13266.1); Has 339 Blast hits to 265 proteins in 12 species: Archae - 0; Bacteria - 0; Metazoa - 0; Fungi - 0; Plants - 339; Viruses - 0; Other Eukaryotes - 0 (source: NCBI BLink).	3.576	2.113		63.7295
AT3G14050	AT-RSH2|ATRSH2|RSH2|RELA/SPOT homolog 2	1.791	0.22		66.3294
AT3G14060	unknown protein; BEST Arabidopsis thaliana protein match is: unknown protein (TAIR:AT1G54120.1); Has 30 Blast hits to 30 proteins in 8 species: Archae - 0; Bacteria - 0; Metazoa - 0; Fungi - 0; Plants - 30; Viruses - 0; Other Eukaryotes - 0 (source: NCBI BLink).	3.709	2.237		63.9533
AT3G14680	CYP72A14|cytochrome P450 family 72 subfamily A polypeptide 14	2.816	1.289		65.3161
AT3G14890	phosphoesterase	2.284	0.918		61.2145
AT3G16860	COBL8|COBRA-like protein 8 precursor	3.03	0.814		78.4705
AT3G17130	Plant invertase/pectin methylesterase inhibitor superfamily protein	3.622	1.81		71.5121
AT3G19030	unknown protein; FUNCTIONS IN: molecular_function unknown; INVOLVED IN: pyridoxine biosynthetic process homoserine biosynthetic process; LOCATED IN: endomembrane system; EXPRESSED IN: 19 plant structures; EXPRESSED DURING: 9 growth stages; BEST Arabidopsis thaliana protein match is: unknown protein (TAIR:AT1G49500.1); Has 22 Blast hits to 22 proteins in 2 species: Archae - 0; Bacteria - 0; Metazo…	1.091	-0.109		56.4749
AT3G21150	BBX32|B-box 32	1.07	-0.127		56.368
AT3G22120	CWLP|cell wall-plasma membrane linker protein	2.108	0.606		64.7002
AT3G22142	Bifunctional inhibitor/lipid-transfer protein/seed storage 2S albumin superfamily protein	4.104	0.502		91.7634
AT3G22160	VQ motif-containing protein	1.192	-0.716		73.3535
AT3G22910	ATPase E1-E2 type family protein / haloacid dehalogenase-like hydrolase family protein	2.219	0.119		76.6641
AT3G23170	unknown protein; BEST Arabidopsis thaliana protein match is: unknown protein (TAIR:AT4G14450.1); Has 74 Blast hits to 74 proteins in 6 species: Archae - 0; Bacteria - 0; Metazoa - 0; Fungi - 0; Plants - 74; Viruses - 0; Other Eukaryotes - 0 (source: NCBI BLink).	1.656	0.636		50.7123
AT3G23240	ERF1|ATERF1|ethylene response factor 1	2.885	-0.089		87.2704
AT3G24518	NA	1.743	0.285		63.5887
AT3G25010	AtRLP41|RLP41|receptor like protein 41	1.091	-0.1		56.2107
AT3G25020	AtRLP42|RLP42|receptor like protein 42	1.761	-0.051		71.5289
AT3G25610	ATPase E1-E2 type family protein / haloacid dehalogenase-like hydrolase family protein	1.643	0.466		55.7527
AT3G25730	EDF3|ethylene response DNA binding factor 3	1.994	0.52		63.9925
AT3G25870	unknown protein; BEST Arabidopsis thaliana protein match is: unknown protein (TAIR:AT1G13360.1); Has 50 Blast hits to 50 proteins in 12 species: Archae - 0; Bacteria - 0; Metazoa - 0; Fungi - 0; Plants - 50; Viruses - 0; Other Eukaryotes - 0 (source: NCBI BLink).	1.624	0.446		55.7963
AT3G26830	PAD3|CYP71B15|Cytochrome P450 superfamily protein	3.793	1.451		80.2823
AT3G26910	hydroxyproline-rich glycoprotein family protein	1.753	-0.029		70.9121
AT3G26980	MUB4|membrane-anchored ubiquitin-fold protein 4 precursor	1.302	0.271		51.0439
AT3G28210	SAP12|PMZ|zinc finger (AN1-like) family protein	5.04	3.768		58.592
AT3G28580	P-loop containing nucleoside triphosphate hydrolases superfamily protein	1.411	-0.487		73.1584
AT3G28890	AtRLP43|RLP43|receptor like protein 43	1.87	-0.248		76.973
AT3G29000	Calcium-binding EF-hand family protein	1.243	-0.721		74.3667
AT3G29670	HXXXD-type acyl-transferase family protein	1.713	-0.455		77.7438
AT3G44300	AtNIT2|NIT2|nitrilase 2	1.773	-0.03		71.3491
AT3G45970	ATEXLA1|ATEXPL1|EXLA1|ATHEXP BETA 2.1|EXPL1|expansin-like A1	4.483	2.077		81.1211
AT3G46080	C2H2-type zinc finger family protein	2.667	-0.596		89.5826
AT3G48185	unknown protein; Has 4 Blast hits to 4 proteins in 2 species: Archae - 0; Bacteria - 0; Metazoa - 0; Fungi - 0; Plants - 4; Viruses - 0; Other Eukaryotes - 0 (source: NCBI BLink).	1.548	0.043		64.765
AT3G48850	PHT3;2|phosphate transporter 3;2	2.972	1.097		72.7339
AT3G49120	PERX34|ATPERX34|PRX34|ATPCB|PRXCB|peroxidase CB	2.251	1.222		50.9954
AT3G49220	Plant invertase/pectin methylesterase inhibitor superfamily	1.087	-0.018		53.4965
AT3G49620	DIN11|2-oxoglutarate (2OG) and Fe(II)-dependent oxygenase superfamily protein	2.888	0.464		81.3651
AT3G50260	DEAR1|ATERF011|CEJ1|cooperatively regulated by ethylene and jasmonate 1	4.525	2.372		77.5149
AT3G50380	Protein of unknown function (DUF1162)	1.151	0.101		51.6861
AT3G50760	GATL2|galacturonosyltransferase-like 2	1.544	0.431		53.7784
AT3G50930	BCS1|cytochrome BC1 synthesis	2.144	-0.542		84.4601
AT3G50970	LTI30|XERO2|dehydrin family protein	9.914	6.799		88.4558
AT3G52820	ATPAP22|PAP22|purple acid phosphatase 22	1.929	0.251		68.7664
AT3G53150	UGT73D1|UDP-glucosyl transferase 73D1	3.537	2.307		57.3582
AT3G53990	Adenine nucleotide alpha hydrolases-like superfamily protein	3.819	2.082		70.0001
AT3G54030	Protein kinase protein with tetratricopeptide repeat domain	1.93	0.796		54.4533
AT3G54420	ATCHITIV|CHIV|EP3|ATEP3|homolog of carrot EP3-3 chitinase	2.673	1.257		62.5193
AT3G54680	proteophosphoglycan-related	1.887	0.693		56.2956
AT3G55150	EXO70H1|ATEXO70H1|exocyst subunit exo70 family protein H1	3.725	1.594		77.1776
AT3G55430	O-Glycosyl hydrolases family 17 protein	1.101	-0.506		67.1786
AT3G55880	SUE4|Alpha/beta hydrolase related protein	3.051	1.102		74.0943
AT3G55940	Phosphoinositide-specific phospholipase C family protein	4.257	1.885		80.6891
AT3G55970	ATJRG21|JRG21|jasmonate-regulated gene 21	3.086	0.689		81.0153
AT3G56880	VQ motif-containing protein	1.602	-0.073		68.6801
AT3G57760	Protein kinase superfamily protein	2.121	0.224		73.1402
AT3G61190	BAP1|BON association protein 1	1.688	-0.478		77.7217
AT3G61850	DAG1|Dof-type zinc finger DNA-binding family protein	1.21	-0.229		63.1177
AT3G62690	ATL5|AtL5	2.134	0.658		64.0384
AT3G62740	BGLU7|beta glucosidase 7	2.76	1.147		67.3048
AT3G63380	ATPase E1-E2 type family protein / haloacid dehalogenase-like hydrolase family protein	2.66	1.505		55.08
AT4G00700	C2 calcium/lipid-binding plant phosphoribosyltransferase family protein	2.422	1.015		62.2895
AT4G01120	GBF2|ATBZIP54|G-box binding factor 2	2.108	1.054		51.8442
AT4G01250	AtWRKY22|WRKY22|WRKY family transcription factor	1.526	-0.401		73.7123
AT4G01870	tolB protein-related	6.021	4.238		70.9397
AT4G03820	Protein of unknown function (DUF3537)	1.027	-0.156		55.9581
AT4G04500	CRK37|cysteine-rich RLK (RECEPTOR-like protein kinase) 37	2.615	1.242		61.3883
AT4G04540	CRK39|cysteine-rich RLK (RECEPTOR-like protein kinase) 39	2.021	0.466		65.9615
AT4G05440	EDA35|temperature sensing protein-related	1.053	-0.075		54.2542
AT4G08150	BP1|KNAT1|BP|KNOTTED-like from Arabidopsis thaliana	1.541	0.093		63.3656
AT4G09030	ATAGP10|AGP10|arabinogalactan protein 10	1.231	-1.019		78.9758
AT4G10500	2-oxoglutarate (2OG) and Fe(II)-dependent oxygenase superfamily protein	2.742	1.271		63.9118
AT4G10810	unknown protein; FUNCTIONS IN: molecular_function unknown; INVOLVED IN: biological_process unknown; LOCATED IN: chloroplast; EXPRESSED IN: 23 plant structures; EXPRESSED DURING: 15 growth stages; BEST Arabidopsis thaliana protein match is: unknown protein (TAIR:AT4G24026.1); Has 1807 Blast hits to 1807 proteins in 277 species: Archae - 0; Bacteria - 0; Metazoa - 736; Fungi - 347; Plants - 385; Vi…	1.091	-0.101		56.2323
AT4G11370	RHA1A|RING-H2 finger A1A	1.963	-0.994		87.1248
AT4G11910	INVOLVED IN: biological_process unknown; LOCATED IN: chloroplast; BEST Arabidopsis thaliana protein match is: non-yellowing 1 (TAIR:AT4G22920.1); Has 206 Blast hits to 202 proteins in 67 species: Archae - 0; Bacteria - 86; Metazoa - 0; Fungi - 0; Plants - 118; Viruses - 0; Other Eukaryotes - 2 (source: NCBI BLink).	2.322	0.067		79.0554
AT4G12000	SNARE associated Golgi protein family	3.008	1.81		56.4112
AT4G12005	unknown protein; Has 2 Blast hits to 2 proteins in 1 species: Archae - 0; Bacteria - 0; Metazoa - 0; Fungi - 0; Plants - 2; Viruses - 0; Other Eukaryotes - 0 (source: NCBI BLink).	2.192	0.839		60.8585
AT4G12432	CPuORF26|conserved peptide upstream open reading frame 26	2.605	1.403		56.5427
AT4G12470	AZI1|azelaic acid induced 1	8.081	5.932		77.4575
AT4G12480	pEARLI 1|Bifunctional inhibitor/lipid-transfer protein/seed storage 2S albumin superfamily protein	7.103	5.484		67.4473
AT4G14220	RHF1A|RING-H2 group F1A	2.411	1.405		50.2265
AT4G14370	Disease resistance protein (TIR-NBS-LRR class) family	2.117	-1.61		92.4505
AT4G15120	VQ motif-containing protein	3.042	0.973		76.1732
AT4G15130	CCT2|ATCCT2|phosphorylcholine cytidylyltransferase2	2.145	0.581		66.1809
AT4G15910	DI21|ATDI21|drought-induced 21	4.018	2.59		62.8292
AT4G16008	unknown protein; FUNCTIONS IN: molecular_function unknown; INVOLVED IN: biological_process unknown; LOCATED IN: cellular_component unknown; Has 30201 Blast hits to 17322 proteins in 780 species: Archae - 12; Bacteria - 1396; Metazoa - 17338; Fungi - 3422; Plants - 5037; Viruses - 0; Other Eukaryotes - 2996 (source: NCBI BLink).	1.137	-1.084		78.5536
AT4G16260	Glycosyl hydrolase superfamily protein	1.588	0.248		60.5056
AT4G16690	MES16|ATMES16|methyl esterase 16	1.055	-0.05		53.5101
AT4G17500	ATERF-1|ERF-1|ethylene responsive element binding factor 1	1.358	0.091		58.4699
AT4G17670	Protein of unknown function (DUF581)	2.549	1.522		50.9148
AT4G19810	Glycosyl hydrolase family protein with chitinase insertion domain	3.427	2.333		53.1546
AT4G20320	CTP synthase family protein	3.949	0.836		88.4407
AT4G21390	B120|S-locus lectin protein kinase family protein	1.175	-0.272		63.326
AT4G21570	Protein of unknown function (DUF300)	3.893	2.472		62.6629
AT4G21840	MSRB8|ATMSRB8|methionine sulfoxide reductase B8	3.026	0.593		81.488
AT4G21920	unknown protein; FUNCTIONS IN: molecular_function unknown; INVOLVED IN: N-terminal protein myristoylation; LOCATED IN: cellular_component unknown; BEST Arabidopsis thaliana protein match is: unknown protein (TAIR:AT3G20340.1); Has 40 Blast hits to 40 proteins in 10 species: Archae - 0; Bacteria - 0; Metazoa - 0; Fungi - 0; Plants - 40; Viruses - 0; Other Eukaryotes - 0 (source: NCBI BLink).	2.8	0.385		81.2602
AT4G22470	protease inhibitor/seed storage/lipid transfer protein (LTP) family protein	5.54	3.192		80.3492
AT4G22485	Bifunctional inhibitor/lipid-transfer protein/seed storage 2S albumin superfamily protein	2.98	-0.945		93.4128
AT4G22505	Bifunctional inhibitor/lipid-transfer protein/seed storage 2S albumin superfamily protein	2.046	-1.483		91.3347
AT4G22513	Bifunctional inhibitor/lipid-transfer protein/seed storage 2S albumin superfamily protein	1.47	-0.532		75.0416
AT4G22517	Bifunctional inhibitor/lipid-transfer protein/seed storage 2S albumin superfamily protein	1.477	-0.085		66.1345
AT4G22520	Bifunctional inhibitor/lipid-transfer protein/seed storage 2S albumin superfamily protein	1.343	-0.933		79.3521
AT4G23150	CRK7|cysteine-rich RLK (RECEPTOR-like protein kinase) 7	2.112	1.048		52.1537
AT4G23210	CRK13|cysteine-rich RLK (RECEPTOR-like protein kinase) 13	1.748	-0.073		71.6962
AT4G23310	CRK23|cysteine-rich RLK (RECEPTOR-like protein kinase) 23	1.142	-1.139		79.4282
AT4G23450	RING/U-box superfamily protein	4.19	1.576		83.6687
AT4G23810	ATWRKY53|WRKY53|WRKY family transcription factor	3.298	1.376		73.6104
AT4G24570	DIC2|dicarboxylate carrier 2	1.989	0.068		73.5857
AT4G24960	HVA22D|ATHVA22D|HVA22 homologue D	3.63	2.479		54.9578
AT4G25433	peptidoglycan-binding LysM domain-containing protein	8.62	7.228		61.9178
AT4G26150	CGA1|GATA22|cytokinin-responsive gata factor 1	1.434	0.071		61.1351
AT4G26750	hydroxyproline-rich glycoprotein family protein	2.092	0.848		57.7764
AT4G27410	RD26|ANAC072|NAC (No Apical Meristem) domain transcriptional regulator superfamily protein	4.408	2.569		72.0521
AT4G27820	BGLU9|beta glucosidase 9	2.215	1.05		55.386
AT4G27830	BGLU10|beta glucosidase 10	3.355	2.012		60.5743
AT4G27970	SLAH2|SLAC1 homologue 2	5.807	3.563		78.8787
AT4G28150	Protein of unknown function (DUF789)	4.598	3.241		60.9409
AT4G29440	Regulator of Vps4 activity in the MVB pathway protein	1.241	-0.336		66.4738
AT4G30830	Protein of unknown function DUF593	6.372	2.767		91.7777
AT4G31550	ATWRKY11|WRKY11|WRKY DNA-binding protein 11	1.042	-0.861		73.2554
AT4G32190	Myosin heavy chain-related protein	1.969	0.475		64.4931
AT4G33070	Thiamine pyrophosphate dependent pyruvate decarboxylase family protein	4.27	1.549		84.8289
AT4G34150	Calcium-dependent lipid-binding (CaLB domain) family protein	1.131	-0.662		71.1539
AT4G34650	SQS2|squalene synthase 2	1.168	0.009		55.2289
AT4G35180	LHT7|LYS/HIS transporter 7	2.493	0.254		78.8207
AT4G35480	RHA3B|RING-H2 finger A3B	1.313	-0.679		74.866
AT4G36010	Pathogenesis-related thaumatin superfamily protein	4.861	3.625		57.5499
AT4G37320	CYP81D5|cytochrome P450 family 81 subfamily D polypeptide 5	2.176	1.166		50.345
AT4G37390	BRU6|YDK1|GH3-2|GH3.2|AUR3|Auxin-responsive GH3 family protein	4.082	1.52		83.0628
AT4G37990	ELI3-2|ATCAD8|ELI3|CAD-B2|elicitor-activated gene 3-2	4.747	3.055		69.0406
AT4G38080	hydroxyproline-rich glycoprotein family protein	1.947	-0.347		79.6132
AT4G38400	ATEXPL2|ATEXLA2|ATHEXP BETA 2.2|EXPL2|EXLA2|expansin-like A2	2.305	0.725		66.5583
AT4G39670	Glycolipid transfer protein (GLTP) family protein	5.326	2.872		81.7478
AT4G39830	Cupredoxin superfamily protein	2.705	0.728		74.6134
AT4G40020	Myosin heavy chain-related protein	3.018	1.785		57.4409
AT5G01100	O-fucosyltransferase family protein	2.044	-0.446		82.2067
AT5G01542	NA	2.281	0.498		70.9421
AT5G01550	LECRKA4.2|lectin receptor kinase a4.1	2.735	0.872		72.509
AT5G01715	NA	1.654	0.51		54.7666
AT5G01900	WRKY62|ATWRKY62|WRKY DNA-binding protein 62	1.479	0.156		60.0236
AT5G02020	Encodes a protein involved in salt tolerance names SIS (Salt Induced Serine rich).	3.056	0.394		84.207
AT5G02780	GSTL1|glutathione transferase lambda 1	3.16	1.523		67.8547
AT5G04340	ZAT6|CZF2|C2H2|zinc finger of Arabidopsis thaliana 6	3.238	1.654		66.6257
AT5G06320	NHL3|NDR1/HIN1-like 3	1.306	0.119		56.0712
AT5G06860	PGIP1|ATPGIP1|polygalacturonase inhibiting protein 1	3.696	0.828		86.304
AT5G09440	EXL4|EXORDIUM like 4	2.622	1.606		50.5408
AT5G09530	hydroxyproline-rich glycoprotein family protein	1.553	0.151		62.1596
AT5G10410	ENTH/ANTH/VHS superfamily protein	3.697	2.565		54.3682
AT5G11210	ATGLR2.5|GLR2.5|glutamate receptor 2.5	5.036	1.518		91.2659
AT5G11890	FUNCTIONS IN: molecular_function unknown; LOCATED IN: plasma membrane; EXPRESSED IN: 12 plant structures; EXPRESSED DURING: 6 growth stages; BEST Arabidopsis thaliana protein match is: Late embryogenesis abundant (LEA) hydroxyproline-rich glycoprotein family (TAIR:AT1G17620.1); Has 1807 Blast hits to 1807 proteins in 277 species: Archae - 0; Bacteria - 0; Metazoa - 736; Fungi - 347; Plants - 385;…	1.308	-0.507		71.5882
AT5G12140	ATCYS1|CYS1|cystatin-1	1.308	0.226		52.7348
AT5G13080	WRKY75|ATWRKY75|WRKY DNA-binding protein 75	3.517	0.226		89.7808
AT5G13200	GRAM domain family protein	3.399	1.704		69.1015
AT5G13210	Uncharacterised conserved protein UCP015417 vWA	2.452	0.422		75.5077
AT5G13750	ZIFL1|zinc induced facilitator-like 1	1.907	0.599		59.6022
AT5G15870	glycosyl hydrolase family 81 protein	1.45	0.315		54.4662
AT5G15960	KIN1|stress-responsive protein (KIN1) / stress-induced protein (KIN1)	7.734	5.779		74.206
AT5G16200	50S ribosomal protein-related	1.258	-0.1		60.9964
AT5G16360	NC domain-containing protein-related	3.463	1.866		66.956
AT5G17460	unknown protein; FUNCTIONS IN: molecular_function unknown; INVOLVED IN: response to salt stress; LOCATED IN: mitochondrion; Has 30201 Blast hits to 17322 proteins in 780 species: Archae - 12; Bacteria - 1396; Metazoa - 17338; Fungi - 3422; Plants - 5037; Viruses - 0; Other Eukaryotes - 2996 (source: NCBI BLink).	7.332	5.454		72.8066
AT5G17490	RGL3|RGA-like protein 3	2.4	0.82		66.5609
AT5G17860	CAX7|calcium exchanger 7	1.974	0.821		55.0436
AT5G18130	unknown protein; BEST Arabidopsis thaliana protein match is: unknown protein (TAIR:AT3G03870.2); Has 1807 Blast hits to 1807 proteins in 277 species: Archae - 0; Bacteria - 0; Metazoa - 736; Fungi - 347; Plants - 385; Viruses - 0; Other Eukaryotes - 339 (source: NCBI BLink).	3.047	1.958		52.9809
AT5G18240	ATMYR1|MYR1|myb-related protein 1	1.071	-0.236		59.5834
AT5G18440	CONTAINS InterPro DOMAIN/s: Nuclear fragile X mental retardation-interacting protein 1 conserved region (InterPro:IPR019496); Has 1333 Blast hits to 1211 proteins in 205 species: Archae - 0; Bacteria - 137; Metazoa - 339; Fungi - 162; Plants - 70; Viruses - 6; Other Eukaryotes - 619 (source: NCBI BLink).	1.004	-0.047		51.7169
AT5G19240	Glycoprotein membrane precursor GPI-anchored	1.753	0.28		63.9568
AT5G19250	Glycoprotein membrane precursor GPI-anchored	1.051	-0.24		59.129
AT5G19875	unknown protein; FUNCTIONS IN: molecular_function unknown; INVOLVED IN: response to oxidative stress; LOCATED IN: endomembrane system; EXPRESSED IN: 21 plant structures; EXPRESSED DURING: 13 growth stages; BEST Arabidopsis thaliana protein match is: unknown protein (TAIR:AT2G31940.1); Has 30201 Blast hits to 17322 proteins in 780 species: Archae - 12; Bacteria - 1396; Metazoa - 17338; Fungi - 342…	3.044	1.073		74.4979
AT5G20230	ATBCB|BCB|SAG14|blue-copper-binding protein	5.315	4.02		59.2515
AT5G22250	Polynucleotidyl transferase ribonuclease H-like superfamily protein	1.865	0.167		69.1864
AT5G22380	NAC090|anac090|NAC domain containing protein 90	2.261	-0.164		81.3817
AT5G22630	ADT5|arogenate dehydratase 5	1.105	-0.383		64.3694
AT5G22860	Serine carboxypeptidase S28 family protein	1.099	-0.057		55.1519
AT5G23360	GRAM domain-containing protein / ABA-responsive protein-related	1.874	-0.281		77.5528
AT5G23850	Arabidopsis thaliana protein of unknown function (DUF821)	1.917	0.885		51.1002
AT5G24110	WRKY30|ATWRKY30|WRKY DNA-binding protein 30	3.431	1.477		74.1843
AT5G24570	unknown protein; Has 30201 Blast hits to 17322 proteins in 780 species: Archae - 12; Bacteria - 1396; Metazoa - 17338; Fungi - 3422; Plants - 5037; Viruses - 0; Other Eukaryotes - 2996 (source: NCBI BLink).	1.345	-1.18		82.6289
AT5G25820	Exostosin family protein	1.828	0.403		62.7668
AT5G26920	CBP60G|Cam-binding protein 60-like G	1.161	-1.557		84.8031
AT5G27030	TPR3|TOPLESS-related 3	1.287	0.044		57.7463
AT5G37500	GORK|gated outwardly-rectifying K+ channel	3.805	1.36		81.6429
AT5G37540	Eukaryotic aspartyl protease family protein	2.01	-0.877		86.484
AT5G38710	Methylenetetrahydrofolate reductase family protein	1.418	-0.658		76.2913
AT5G38940	RmlC-like cupins superfamily protein	1.22	-0.404		67.5599
AT5G39090	HXXXD-type acyl-transferase family protein	1.654	0.455		56.452
AT5G41100	FUNCTIONS IN: molecular_function unknown; INVOLVED IN: biological_process unknown; LOCATED IN: plasma membrane; EXPRESSED IN: 23 plant structures; EXPRESSED DURING: 13 growth stages; BEST Arabidopsis thaliana protein match is: hydroxyproline-rich glycoprotein family protein (TAIR:AT3G26910.2); Has 1503 Blast hits to 1197 proteins in 220 species: Archae - 4; Bacteria - 108; Metazoa - 481; Fungi - …	1.239	-0.375		67.3139
AT5G42050	DCD (Development and Cell Death) domain protein	2.637	1.352		58.9436
AT5G42380	CML37|CML39|calmodulin like 37	1.382	-0.221		67.0918
AT5G43450	2-oxoglutarate (2OG) and Fe(II)-dependent oxygenase superfamily protein	1.187	0.028		55.2103
AT5G43620	Pre-mRNA cleavage complex II	1.584	-0.322		73.3045
AT5G44260	Zinc finger C-x8-C-x5-C-x3-H type family protein	2.875	1.611		58.3742
AT5G44568	unknown protein; FUNCTIONS IN: molecular_function unknown; INVOLVED IN: biological_process unknown; LOCATED IN: endomembrane system; Has 19 Blast hits to 19 proteins in 2 species: Archae - 0; Bacteria - 0; Metazoa - 0; Fungi - 0; Plants - 19; Viruses - 0; Other Eukaryotes - 0 (source: NCBI BLink).	1.768	-0.615		80.8371
AT5G44990	Glutathione S-transferase family protein	3.14	0.375		85.2882
AT5G45630	Protein of unknown function DUF584	4.885	1.499		90.4305
AT5G46050	ATPTR3|PTR3|peptide transporter 3	2.792	1.572		57.0756
AT5G47230	ERF5|ATERF5|ATERF-5|ethylene responsive element binding factor 5	2.607	1.039		66.2802
AT5G47610	RING/U-box superfamily protein	1.305	-0.203		64.8477
AT5G47650	ATNUDT2|NUDT2|ATNUDX2|nudix hydrolase homolog 2	2.822	1.392		62.8823
AT5G47850	CCR4|CRINKLY4 related 4	2.553	0.447		76.7771
AT5G48400	ATGLR1.2|GLR1.2|Glutamate receptor family protein	5.165	2.174		87.4187
AT5G49520	ATWRKY48|WRKY48|WRKY DNA-binding protein 48	2.527	1.132		61.9768
AT5G49900	Beta-glucosidase GBA2 type family protein	3.717	2.529		56.1189
AT5G50200	WR3|NRT3.1|ATNRT3.1|nitrate transmembrane transporters	2.486	1.342		54.7729
AT5G50720	HVA22E|ATHVA22E|HVA22 homologue E	3.215	0.76		81.7602
AT5G50790	Nodulin MtN3 family protein	1.046	0		51.5768
AT5G51180	alpha/beta-Hydrolases superfamily protein	2.258	0.984		58.6603
AT5G52300	RD29B|LTI65|CAP160 protein	8.151	5.397		85.1781
AT5G52750	Heavy metal transport/detoxification superfamily protein	1.294	0.226		52.2974
AT5G52760	Copper transport protein family	2.045	-0.101		77.4026
AT5G52860	ABC-2 type transporter family protein	1.195	-0.435		67.6894
AT5G53830	VQ motif-containing protein	1.24	-0.954		78.1466
AT5G53870	ENODL1|AtENODL1|early nodulin-like protein 1	3.252	0.798		81.7437
AT5G54970	unknown protein; BEST Arabidopsis thaliana protein match is: unknown protein (TAIR:AT4G26960.1); Has 1807 Blast hits to 1807 proteins in 277 species: Archae - 0; Bacteria - 0; Metazoa - 736; Fungi - 347; Plants - 385; Viruses - 0; Other Eukaryotes - 339 (source: NCBI BLink).	1.401	0.242		55.2016
AT5G55050	GDSL-like Lipase/Acylhydrolase superfamily protein	2.692	0.361		80.1211
AT5G55180	O-Glycosyl hydrolases family 17 protein	2.095	0.455		67.9021
AT5G55450	Bifunctional inhibitor/lipid-transfer protein/seed storage 2S albumin superfamily protein	1.852	0.777		52.5516
AT5G55970	RING/U-box superfamily protein	2.121	0.954		55.4814
AT5G56150	UBC30|ubiquitin-conjugating enzyme 30	1.151	0.137		50.4973
AT5G56160	Sec14p-like phosphatidylinositol transfer family protein	2.03	0.119		73.4138
AT5G57010	calmodulin-binding family protein	3.64	0.621		87.6678
AT5G57110	AT-ACA8|ACA8|autoinhibited Ca2+ -ATPase isoform 8	5.866	4.765		53.3875
AT5G57887	unknown protein; FUNCTIONS IN: molecular_function unknown; INVOLVED IN: biological_process unknown; LOCATED IN: endomembrane system; Has 30201 Blast hits to 17322 proteins in 780 species: Archae - 12; Bacteria - 1396; Metazoa - 17338; Fungi - 3422; Plants - 5037; Viruses - 0; Other Eukaryotes - 2996 (source: NCBI BLink).	2.183	-0.136		79.9577
AT5G58700	ATPLC4|PLC4|phosphatidylinositol-speciwc phospholipase C4	3.85	2.51		60.4908
AT5G59220	HAI1|highly ABA-induced PP2C gene 1	4.018	1.841		77.8882
AT5G62350	Plant invertase/pectin methylesterase inhibitor superfamily protein	1.791	0.393		62.0582
AT5G62640	ELF5|proline-rich family protein	1.629	0.396		57.4388
AT5G62960	unknown protein; BEST Arabidopsis thaliana protein match is: unknown protein (TAIR:AT1G10660.1); Has 35333 Blast hits to 34131 proteins in 2444 species: Archae - 798; Bacteria - 22429; Metazoa - 974; Fungi - 991; Plants - 531; Viruses - 0; Other Eukaryotes - 9610 (source: NCBI BLink).	1.609	-0.082		69.0279
AT5G63130	Octicosapeptide/Phox/Bem1p family protein	3.166	1.935		57.4196
AT5G64080	Bifunctional inhibitor/lipid-transfer protein/seed storage 2S albumin superfamily protein	1.933	0.535		62.0763
AT5G64120	Peroxidase superfamily protein	1.306	-0.617		73.6236
AT5G64260	EXL2|EXORDIUM like 2	2.427	0.561		72.5555
AT5G64310	AGP1|ATAGP1|arabinogalactan protein 1	1.605	-0.484		76.4971
AT5G66070	RING/U-box superfamily protein	1.907	0.667		57.6513
AT5G66790	Protein kinase superfamily protein	1.691	0.205		64.2979
AT5G67340	ARM repeat superfamily protein	2.172	0.983		56.1162

## Sheet: IT CBF-regulated
Impaired induction of CBF regulon genes in SW, IT and Col-0 cbf123 triple mutant plants
id	Description	IT.24h/ IT.warm	it:cbf123.24h/ IT.warm		%reduction it:cbf123.24h/ IT.24hc
AT1G01470	LSR3|LEA14|Late embryogenesis abundant protein	3.631	2.315		59.8489
AT1G08890	Major facilitator superfamily protein	3.973	1.495		82.039
AT1G08920	ESL1|ERD (early response to dehydration) six-like 1	2.277	1.081		56.3764
AT1G09350	GolS3|AtGolS3|galactinol synthase 3	7.83	2.699		97.1461
AT1G11220	Protein of unknown function (DUF761)	2.142	1.037		53.504
AT1G13930	Involved in response to salt stress. Knockout mutants are hypersensitive to salt stress.	1.274	0.265		50.3023
AT1G16850	unknown protein; FUNCTIONS IN: molecular_function unknown; INVOLVED IN: response to salt stress; LOCATED IN: endomembrane system; EXPRESSED IN: leaf apex leaf whorl male gametophyte flower leaf; EXPRESSED DURING: LP.06 six leaves visible LP.04 four leaves visible LP.10 ten leaves visible petal differentiation and expansion stage LP.08 eight leaves visible; BEST Arabidopsis thaliana protein match …	6.681	3.208		90.9891
AT1G20440	AtCOR47|RD17|COR47|cold-regulated 47	5.547	3.32		78.6415
AT1G20450	LTI45|ERD10|LTI29|Dehydrin family protein	4.576	3.148		62.8169
AT1G21790	TRAM LAG1 and CLN8 (TLC) lipid-sensing domain containing protein	2.498	1.242		58.1088
AT1G29395	COR413-TM1|COR414-TM1|COR413IM1|COLD REGULATED 314 INNER MEMBRANE 1	4.647	1.066		91.6433
AT1G31173	NA	2.759	1.707		51.739
AT1G46768	RAP2.1|related to AP2 1	2.664	0.632		75.5445
AT1G47710	Serine protease inhibitor (SERPIN) family protein	2.691	1.631		52.0614
AT1G48000	MYB112|AtMYB112|myb domain protein 112	1.231	0.211		50.7051
AT1G51090	Heavy metal transport/detoxification superfamily protein	4.39	3.048		60.5682
AT1G53400	Ubiquitin domain-containing protein	1.047	-0.033		52.6978
AT1G53590	NTMC2T6.1|NTMC2TYPE6.1|Calcium-dependent lipid-binding (CaLB domain) family protein	1.982	0.845		54.5249
AT1G59530	bZIP4|ATBZIP4|basic leucine-zipper 4	1.201	0		56.5119
AT1G62570	FMO GS-OX4|flavin-monooxygenase glucosinolate S-oxygenase 4	4.751	1.792		87.1427
AT1G62710	BETAVPE|BETA-VPE|beta vacuolar processing enzyme	4.392	3.137		58.098
AT1G64890	Major facilitator superfamily protein	3.409	2.335		52.5207
AT1G68500	unknown protein; BEST Arabidopsis thaliana protein match is: unknown protein (TAIR:AT1G25422.1); Has 16 Blast hits to 16 proteins in 6 species: Archae - 0; Bacteria - 0; Metazoa - 0; Fungi - 0; Plants - 16; Viruses - 0; Other Eukaryotes - 0 (source: NCBI BLink).	5.064	3.119		74.013
AT1G69870	NRT1.7|nitrate transporter 1.7	1.195	0.164		51.0816
AT1G70640	octicosapeptide/Phox/Bem1p (PB1) domain-containing protein	7.24	6.097		54.7054
AT1G75750	GASA1|GAST1 protein homolog 1	2.838	1.455		61.6531
AT1G77120	ADH1|ATADH|ADH|ATADH1|alcohol dehydrogenase 1	7.373	5.822		65.8537
AT2G02100	PDF2.2|LCR69|low-molecular-weight cysteine-rich 69	5.881	4.831		51.6864
AT2G05440	GRP9|ATGRP9|GLYCINE RICH PROTEIN 9	2.232	1.186		51.5728
AT2G14580	ATPRB1|PRB1|basic pathogenesis-related protein 1	1.225	0.138		52.9287
AT2G15970	ATCOR413-PM1|WCOR413-LIKE|FL3-5A3|WCOR413|COR|cold regulated 413 plasma membrane 1	3.922	2.001		73.5918
AT2G16990	Major facilitator superfamily protein	2.749	1.351		62.0574
AT2G17280	Phosphoglycerate mutase family protein	2.447	1.423		50.8256
AT2G23120	Late embryogenesis abundant protein group 6	1.855	0.621		57.4739
AT2G28900	OEP16|OEP16-1|ATOEP16-L|ATOEP16-1|outer plastid envelope protein 16-1	4.622	2.952		68.5642
AT2G35290	unknown protein; Has 39 Blast hits to 39 proteins in 10 species: Archae - 0; Bacteria - 0; Metazoa - 0; Fungi - 0; Plants - 39; Viruses - 0; Other Eukaryotes - 0 (source: NCBI BLink).	2.298	1.036		58.2948
AT2G42530	COR15B|cold regulated 15b	7.009	5.491		65.0925
AT2G42540	COR15|COR15A|cold-regulated 15a	7.942	4.263		92.1916
AT2G43620	Chitinase family protein	2.111	-0.526		83.9133
AT3G05660	AtRLP33|RLP33|receptor like protein 33	2.711	0.973		70.0336
AT3G05727	S locus-related glycoprotein 1 (SLR1) binding pollen coat protein family	2.659	1.462		56.3927
AT3G05880	RCI2A|Low temperature and salt responsive protein family	5.384	4.197		56.0913
AT3G09540	Pectin lyase-like superfamily protein	1.055	0.002		51.7848
AT3G17130	Plant invertase/pectin methylesterase inhibitor superfamily protein	1.507	-0.783		79.5593
AT3G22142	Bifunctional inhibitor/lipid-transfer protein/seed storage 2S albumin superfamily protein	4.9	2.974		73.6953
AT3G50970	LTI30|XERO2|dehydrin family protein	8.256	3.955		94.928
AT3G53990	Adenine nucleotide alpha hydrolases-like superfamily protein	3.526	2.428		53.2995
AT3G55610	P5CS2|delta 1-pyrroline-5-carboxylate synthase 2	2.481	1.441		51.3929
AT3G55760	unknown protein; LOCATED IN: chloroplast stroma chloroplast; EXPRESSED IN: 16 plant structures; EXPRESSED DURING: 10 growth stages; BEST Arabidopsis thaliana protein match is: unknown protein (TAIR:AT1G42430.2); Has 176 Blast hits to 125 proteins in 40 species: Archae - 0; Bacteria - 3; Metazoa - 19; Fungi - 9; Plants - 81; Viruses - 0; Other Eukaryotes - 64 (source: NCBI BLink).	2.196	0.243		74.1721
AT3G55940	Phosphoinositide-specific phospholipase C family protein	4.003	2.288		69.5454
AT3G57010	Calcium-dependent phosphotriesterase superfamily protein	1.365	0.111		58.0661
AT3G62740	BGLU7|beta glucosidase 7	2.639	-1.212		93.0706
AT4G01985	unknown protein; FUNCTIONS IN: molecular_function unknown; INVOLVED IN: biological_process unknown; LOCATED IN: endomembrane system; Has 35333 Blast hits to 34131 proteins in 2444 species: Archae - 798; Bacteria - 22429; Metazoa - 974; Fungi - 991; Plants - 531; Viruses - 0; Other Eukaryotes - 9610 (source: NCBI BLink).	4.717	1.257		90.9081
AT4G04340	ERD (early-responsive to dehydration stress) family protein	1.47	0.429		51.3996
AT4G06477	NA	1.893	-0.177		76.1788
AT4G08145	NA	1.041	0		51.3886
AT4G12000	SNARE associated Golgi protein family	1.281	-0.013		59.2184
AT4G12470	AZI1|azelaic acid induced 1	5.314	3.784		65.3723
AT4G15910	DI21|ATDI21|drought-induced 21	4.625	1.891		84.9702
AT4G16500	Cystatin/monellin superfamily protein	1.08	-0.152		57.4238
AT4G16563	Eukaryotic aspartyl protease family protein	1.959	0.352		67.1649
AT4G18070	unknown protein; BEST Arabidopsis thaliana protein match is: unknown protein (TAIR:AT1G29530.1); Has 30201 Blast hits to 17322 proteins in 780 species: Archae - 12; Bacteria - 1396; Metazoa - 17338; Fungi - 3422; Plants - 5037; Viruses - 0; Other Eukaryotes - 2996 (source: NCBI BLink).	1.359	0.349		50.3368
AT4G21570	Protein of unknown function (DUF300)	2.153	0.762		61.8697
AT4G22485	Bifunctional inhibitor/lipid-transfer protein/seed storage 2S albumin superfamily protein	3.884	2.228		68.2676
AT4G22490	Bifunctional inhibitor/lipid-transfer protein/seed storage 2S albumin superfamily protein	1.434	-0.08		64.9752
AT4G22505	Bifunctional inhibitor/lipid-transfer protein/seed storage 2S albumin superfamily protein	2.968	1.169		71.2654
AT4G22510	unknown protein; FUNCTIONS IN: molecular_function unknown; INVOLVED IN: biological_process unknown; LOCATED IN: mitochondrion; EXPRESSED IN: shoot apex leaf; Has 2 Blast hits to 2 proteins in 1 species: Archae - 0; Bacteria - 0; Metazoa - 0; Fungi - 0; Plants - 2; Viruses - 0; Other Eukaryotes - 0 (source: NCBI BLink).	1.851	-0.16		75.1889
AT4G22513	Bifunctional inhibitor/lipid-transfer protein/seed storage 2S albumin superfamily protein	2.726	1.31		62.5203
AT4G22517	Bifunctional inhibitor/lipid-transfer protein/seed storage 2S albumin superfamily protein	2.982	1.545		63.0481
AT4G22520	Bifunctional inhibitor/lipid-transfer protein/seed storage 2S albumin superfamily protein	1.721	0.257		63.7553
AT4G23450	RING/U-box superfamily protein	1.561	0.206		60.9152
AT4G24960	HVA22D|ATHVA22D|HVA22 homologue D	1.427	0.054		61.3792
AT4G25433	peptidoglycan-binding LysM domain-containing protein	5.592	2.414		88.9533
AT4G27520	ENODL2|AtENODL2|early nodulin-like protein 2	1.971	0.915		51.931
AT4G27560	UDP-Glycosyltransferase superfamily protein	1.58	0.569		50.3825
AT4G27570	UDP-Glycosyltransferase superfamily protein	1.49	0.167		60.0314
AT4G30650	Low temperature and salt responsive protein family	6.429	4.665		70.5433
AT4G30830	Protein of unknown function DUF593	4.695	1.305		90.457
AT4G33070	Thiamine pyrophosphate dependent pyruvate decarboxylase family protein	5.9	3.264		83.9144
AT4G34650	SQS2|squalene synthase 2	1.474	-0.359		71.9304
AT4G34990	AtMYB32|MYB32|myb domain protein 32	1.23	-0.559		71.0607
AT4G39070	B-box zinc finger family protein	3.585	2.196		61.8104
AT5G01520	RING/U-box superfamily protein	1.36	0.047		59.7542
AT5G06760	LEA4-5|Late Embryogenesis Abundant 4-5	3.787	1.923		72.5235
AT5G06860	PGIP1|ATPGIP1|polygalacturonase inhibiting protein 1	1.928	0.805		54.0824
AT5G08000	PDCB2|E13L3|glucan endo-13-beta-glucosidase-like protein 3	2.263	1.171		53.0863
AT5G10410	ENTH/ANTH/VHS superfamily protein	1.25	0.008		57.7293
AT5G12140	ATCYS1|CYS1|cystatin-1	1.704	0.287		62.5528
AT5G15960	KIN1|stress-responsive protein (KIN1) / stress-induced protein (KIN1)	6.942	2.59		95.101
AT5G15970	KIN2|COR6.6|stress-responsive protein (KIN2) / stress-induced protein (KIN2) / cold-responsive protein (COR6.6) / cold-regulated protein (COR6.6)	5.985	3.743		78.8644
AT5G17030	UGT78D3|UDP-glucosyl transferase 78D3	4.025	1.451		83.2147
AT5G17460	unknown protein; FUNCTIONS IN: molecular_function unknown; INVOLVED IN: response to salt stress; LOCATED IN: mitochondrion; Has 30201 Blast hits to 17322 proteins in 780 species: Archae - 12; Bacteria - 1396; Metazoa - 17338; Fungi - 3422; Plants - 5037; Viruses - 0; Other Eukaryotes - 2996 (source: NCBI BLink).	7.359	5.279		76.3476
AT5G20830	ASUS1|SUS1|atsus1|sucrose synthase 1	4.188	2.876		59.7255
AT5G23360	GRAM domain-containing protein / ABA-responsive protein-related	1.338	0.046		59.1548
AT5G25110	CIPK25|SnRK3.25|CBL-interacting protein kinase 25	7.148	3.817		90.0603
AT5G27930	Protein phosphatase 2C family protein	1.675	0.246		62.8643
AT5G28080	WNK9|Protein kinase superfamily protein	5.422	4.414		50.2562
AT5G37500	GORK|gated outwardly-rectifying K+ channel	3.124	1.317		71.4334
AT5G38940	RmlC-like cupins superfamily protein	1.905	0.299		67.1497
AT5G44565	unknown protein; FUNCTIONS IN: molecular_function unknown; INVOLVED IN: biological_process unknown; LOCATED IN: endomembrane system; Has 35333 Blast hits to 34131 proteins in 2444 species: Archae - 798; Bacteria - 22429; Metazoa - 974; Fungi - 991; Plants - 531; Viruses - 0; Other Eukaryotes - 9610 (source: NCBI BLink).	2.142	0.64		64.6995
AT5G45340	CYP707A3|cytochrome P450 family 707 subfamily A polypeptide 3	2.165	1.087		52.6459
AT5G46600	Aluminium activated malate transporter family protein	4.876	3.856		50.661
AT5G47650	ATNUDT2|NUDT2|ATNUDX2|nudix hydrolase homolog 2	1.134	-0.046		55.8658
AT5G49900	Beta-glucosidase GBA2 type family protein	2.694	1.523		55.5779
AT5G50720	HVA22E|ATHVA22E|HVA22 homologue E	3.291	-0.268		91.5143
AT5G52300	RD29B|LTI65|CAP160 protein	4.36	1.516		86.0664
AT5G52310	COR78|LTI140|RD29A|LTI78|low-temperature-responsive protein 78 (LTI78) / desiccation-responsive protein 29A (RD29A)	6.746	4.051		84.5588
AT5G57110	AT-ACA8|ACA8|autoinhibited Ca2+ -ATPase isoform 8	5.777	4.639		54.5614
AT5G57887	unknown protein; FUNCTIONS IN: molecular_function unknown; INVOLVED IN: biological_process unknown; LOCATED IN: endomembrane system; Has 30201 Blast hits to 17322 proteins in 780 species: Archae - 12; Bacteria - 1396; Metazoa - 17338; Fungi - 3422; Plants - 5037; Viruses - 0; Other Eukaryotes - 2996 (source: NCBI BLink).	1.666	0.327		60.4557
AT5G58690	PLC5|ATPLC5|phosphatidylinositol-speciwc phospholipase C5	2.256	1.19		52.2153
AT5G58700	ATPLC4|PLC4|phosphatidylinositol-speciwc phospholipase C4	3.164	1.592		66.364
AT5G59330	Bifunctional inhibitor/lipid-transfer protein/seed storage 2S albumin superfamily protein	1.591	-0.385		74.5843

## Sheet: Col CBF-regulated
Table S5. The CBF-regulated genes in Col-0 after 24 h cold
id	Description	Col.24h/ Col.warm	col:cbf123.24h/ Col.warm	%reduction col:cbf123.24h/ Col-0.24 h
AT1G01420	UGT72B3|UDP-glucosyl transferase 72B3	2.17976	1.04517	54.4539
AT1G01470	LSR3|LEA14|Late embryogenesis abundant protein	3.57409	1.39761	77.8788
AT1G02310	MAN1|Glycosyl hydrolase superfamily protein	3.9187	2.8386	52.7004
AT1G02460	Pectin lyase-like superfamily protein	3.26608	0.352555	86.7276
AT1G02820	Late embryogenesis abundant 3 (LEA3) family protein	5.2124	3.57983	67.7494
AT1G02930	ATGSTF3|ATGSTF6|GST1|ERD11|GSTF6|ATGST1|glutathione S-transferase 6	2.63057	1.52459	53.542
AT1G04240	SHY2|IAA3|AUX/IAA transcriptional regulator family protein	1.1489	-0.127538	58.7176
AT1G04570	Major facilitator superfamily protein	6.99853	5.02145	74.6
AT1G05170	Galactosyltransferase family protein	1.54221	0.530003	50.421
AT1G06780	GAUT6|galacturonosyltransferase 6	1.89422	0.588624	59.5447
AT1G08890	Major facilitator superfamily protein	2.38378	-0.619667	87.5294
AT1G08920	ESL1|ERD (early response to dehydration) six-like 1	1.75589	0.452028	59.497
AT1G09350	GolS3|AtGolS3|galactinol synthase 3	8.57744	2.78987	98.1897
AT1G09950	RAS1|RESPONSE TO ABA AND SALT 1	3.14878	1.82169	60.1431
AT1G10410	Protein of unknown function (DUF1336)	2.4742	0.615455	72.4275
AT1G10550	XET|XTH33|xyloglucan:xyloglucosyl transferase 33	1.1707	-0.163792	60.3471
AT1G10770	Plant invertase/pectin methylesterase inhibitor superfamily protein	1.04921	-2.83019	93.2051
AT1G11210	Protein of unknown function (DUF761)	2.34683	0.728681	67.4258
AT1G13600	AtbZIP58|bZIP58|basic leucine-zipper 58	1.82894	0.149698	68.7744
AT1G14250	GDA1/CD39 nucleoside phosphatase family protein	-1.73467	-3.32627	66.8197
AT1G16850	unknown protein; FUNCTIONS IN: molecular_function unknown; INVOLVED IN: response to salt stress; LOCATED IN: endomembrane system; EXPRESSED IN: leaf apex leaf whorl male gametophyte flower leaf; EXPRESSED DURING: LP.06 six leaves visible LP.04 four leaves visible LP.10 ten leaves visible petal differentiation and expansion stage LP.08 eight leaves visible; BEST Arabidopsis thaliana protein match …	7.22204	2.93643	94.8725
AT1G18750	AGL65|AGAMOUS-like 65	1.45553	0.332243	54.0957
AT1G20440	AtCOR47|RD17|COR47|cold-regulated 47	4.11786	1.75975	80.4952
AT1G20450	LTI45|ERD10|LTI29|Dehydrin family protein	4.95243	3.29749	68.244
AT1G21790	TRAM LAG1 and CLN8 (TLC) lipid-sensing domain containing protein	2.75218	0.781681	74.4835
AT1G27200	Domain of unknown function (DUF23)	2.72225	1.15324	66.2958
AT1G27730	ZAT10|STZ|salt tolerance zinc finger	3.20412	2.1387	52.216
AT1G27760	ATSAT32|SAT32|interferon-related developmental regulator family protein / IFRD protein family	2.97515	1.81323	55.3076
AT1G27910	PUB45|ATPUB45|plant U-box 45	1.8192	0.0636401	70.385
AT1G27920	MAP65-8|microtubule-associated protein 65-8	1.99304	-0.427576	81.3222
AT1G29090	Cysteine proteinases superfamily protein	1.61013	0.280676	60.2066
AT1G29395	COR413-TM1|COR414-TM1|COR413IM1|COLD REGULATED 314 INNER MEMBRANE 1	2.83326	-0.185748	87.6635
AT1G30360	ERD4|Early-responsive to dehydration stress protein (ERD4)	1.761	0.143427	67.4123
AT1G30935	NA	-0.86482	-2.26888	62.2146
AT1G32860	Glycosyl hydrolase superfamily protein	2.75295	0.812696	73.9438
AT1G33230	TMPIT-like protein	1.99922	0.680789	59.9021
AT1G33720	CYP76C6|"cytochrome P450 family 76 subfamily C polypeptide 6"	1.54368	0.387556	55.1276
AT1G35140	EXL7|PHI-1|Phosphate-responsive 1 family protein	3.09704	1.53868	66.0473
AT1G43160	RAP2.6|related to AP2 6	2.26543	1.17768	52.9489
AT1G43890	RAB18-1|ATRABC1|ATRAB18|RAB18|RABC1|ATRAB-C1|RAB GTPASE HOMOLOG B18	1.97367	0.792441	55.9015
AT1G44830	Integrase-type DNA-binding superfamily protein	1.49007	-1.24707	85.0014
AT1G46768	RAP2.1|related to AP2 1	4.29608	1.22133	88.1316
AT1G47710	Serine protease inhibitor (SERPIN) family protein	2.53164	0.209745	79.9996
AT1G48100	Pectin lyase-like superfamily protein	4.90556	2.54367	80.5465
AT1G48745	unknown protein; Has 7 Blast hits to 7 proteins in 3 species: Archae - 0; Bacteria - 0; Metazoa - 0; Fungi - 0; Plants - 7; Viruses - 0; Other Eukaryotes - 0 (source: NCBI BLink).	2.19157	0.359811	71.9086
AT1G51090	Heavy metal transport/detoxification superfamily protein	4.88198	1.66944	89.212
AT1G51700	DOF1|ADOF1|DOF zinc finger protein 1	1.36242	-0.540966	73.2687
AT1G51820	Leucine-rich repeat protein kinase family protein	1.57839	0.214868	61.1362
AT1G53035	unknown protein; FUNCTIONS IN: molecular_function unknown; INVOLVED IN: biological_process unknown; LOCATED IN: endomembrane system; EXPRESSED IN: 23 plant structures; EXPRESSED DURING: 13 growth stages; BEST Arabidopsis thaliana protein match is: unknown protein (TAIR:AT3G15358.1); Has 49 Blast hits to 49 proteins in 9 species: Archae - 0; Bacteria - 0; Metazoa - 0; Fungi - 0; Plants - 49; Virus…	2.36617	0.920446	63.2886
AT1G53590	NTMC2T6.1|NTMC2TYPE6.1|Calcium-dependent lipid-binding (CaLB domain) family protein	1.22665	0.0202917	56.6651
AT1G53633	unknown protein; FUNCTIONS IN: molecular_function unknown; INVOLVED IN: biological_process unknown; LOCATED IN: cellular_component unknown; Has 5 Blast hits to 5 proteins in 2 species: Archae - 0; Bacteria - 0; Metazoa - 2; Fungi - 0; Plants - 3; Viruses - 0; Other Eukaryotes - 0 (source: NCBI BLink).	1.91333	-1.35331	89.609
AT1G54095	Protein of unknown function (DUF1677)	1.79458	-0.0605341	72.3586
AT1G56250	AtPP2-B14|PP2-B14|phloem protein 2-B14	3.31398	1.83585	64.1039
AT1G57610	Protein of unknown function (DUF607)	1.273	0.22066	51.7801
AT1G58170	Disease resistance-responsive (dirigent-like protein) family protein	1.36127	0.150183	56.8061
AT1G58360	NAT2|AAP1|amino acid permease 1	2.90673	1.638	58.4966
AT1G58420	Uncharacterised conserved protein UCP031279	4.07414	2.72378	60.7817
AT1G60470	AtGolS4|GolS4|galactinol synthase 4	3.38793	2.01589	61.3645
AT1G62570	FMO GS-OX4|flavin-monooxygenase glucosinolate S-oxygenase 4	5.4611	2.1925	89.6234
AT1G64760	O-Glycosyl hydrolases family 17 protein	1.08108	0.00892081	52.4407
AT1G64890	Major facilitator superfamily protein	3.12106	0.484864	83.9149
AT1G65390	PP2-A5|ATPP2-A5|phloem protein 2 A5	-0.0817569	-1.80019	69.6114
AT1G65480	FT|PEBP (phosphatidylethanolamine-binding protein) family protein	1.81544	0.574772	57.6833
AT1G65490	unknown protein; FUNCTIONS IN: molecular_function unknown; INVOLVED IN: biological_process unknown; LOCATED IN: endomembrane system; EXPRESSED IN: 22 plant structures; EXPRESSED DURING: 13 growth stages; BEST Arabidopsis thaliana protein match is: unknown protein (TAIR:AT1G65486.1); Has 23 Blast hits to 23 proteins in 2 species: Archae - 0; Bacteria - 0; Metazoa - 0; Fungi - 0; Plants - 23; Virus…	4.84699	3.63494	56.836
AT1G67850	Protein of unknown function (DUF707)	3.34596	0.676298	84.2841
AT1G68500	unknown protein; BEST Arabidopsis thaliana protein match is: unknown protein (TAIR:AT1G25422.1); Has 16 Blast hits to 16 proteins in 6 species: Archae - 0; Bacteria - 0; Metazoa - 0; Fungi - 0; Plants - 16; Viruses - 0; Other Eukaryotes - 0 (source: NCBI BLink).	3.75711	1.01835	85.0191
AT1G69140	NA	6.15098	0.815158	97.5239
AT1G69870	NRT1.7|nitrate transporter 1.7	3.65142	1.54185	76.8289
AT1G70220	RNA-processing Lsm domain	1.18809	-0.144712	60.3003
AT1G70290	ATTPS8|TPS8|ATTPSC|trehalose-6-phosphatase synthase S8	-1.40249	-2.98502	66.6097
AT1G70640	octicosapeptide/Phox/Bem1p (PB1) domain-containing protein	5.23426	2.45637	85.4196
AT1G70900	unknown protein; BEST Arabidopsis thaliana protein match is: unknown protein (TAIR:AT1G23110.4); Has 57 Blast hits to 57 proteins in 14 species: Archae - 0; Bacteria - 0; Metazoa - 0; Fungi - 0; Plants - 57; Viruses - 0; Other Eukaryotes - 0 (source: NCBI BLink).	2.09256	-0.0113011	76.7371
AT1G71030	ATMYBL2|MYBL2|MYB-like 2	-0.328264	-1.42518	53.248
AT1G71240	Plant protein of unknown function (DUF639)	2.08467	0.319309	70.5855
AT1G71360	Galactose-binding protein	2.69298	0.568134	77.0717
AT1G71710	DNAse I-like superfamily protein	2.09547	0.384615	69.4531
AT1G71950	Proteinase inhibitor propeptide	1.69331	0.598577	53.1767
AT1G73810	Core-2/I-branching beta-16-N-acetylglucosaminyltransferase family protein	3.74547	2.28661	63.623
AT1G73830	BEE3|BR enhanced expression 3	-1.04745	-2.18806	54.6429
AT1G74810	BOR5|HCO3- transporter family	1.43788	-0.266134	69.3066
AT1G74840	Homeodomain-like superfamily protein	1.0612	-0.0933914	55.0809
AT1G75370	Sec14p-like phosphatidylinositol transfer family protein	1.83298	-0.175719	75.1503
AT1G75380	ATBBD1|BBD1|bifunctional nuclease in basal defense response 1	-2.93764	-4.18895	57.993
AT1G75394	NA	2.80988	-0.691773	91.1716
AT1G75490	Integrase-type DNA-binding superfamily protein	1.0853	-1.54863	83.8892
AT1G75750	GASA1|GAST1 protein homolog 1	2.0871	0.371561	69.5503
AT1G76270	O-fucosyltransferase family protein	1.31328	-0.218956	65.425
AT1G76580	Squamosa promoter-binding protein-like (SBP domain) transcription factor family protein	2.37709	0.309676	76.1411
AT1G76590	PLATZ transcription factor family protein	2.78337	0.593139	78.0879
AT1G76700	DNAJ heat shock N-terminal domain-containing protein	1.20999	-0.623274	71.9378
AT1G77120	ADH1|ATADH|ADH|ATADH1|alcohol dehydrogenase 1	6.54401	3.95095	83.4271
AT1G77600	ARM repeat superfamily protein	1.37123	0.28864	52.7823
AT1G78070	Transducin/WD40 repeat-like superfamily protein	3.68073	2.55335	54.226
AT1G78290	SNRK2-8|SRK2C|SNRK2.8|Protein kinase superfamily protein	3.81104	2.23274	66.5124
AT1G79660	unknown protein; BEST Arabidopsis thaliana protein match is: unknown protein (TAIR:AT1G16170.1); Has 30201 Blast hits to 17322 proteins in 780 species: Archae - 12; Bacteria - 1396; Metazoa - 17338; Fungi - 3422; Plants - 5037; Viruses - 0; Other Eukaryotes - 2996 (source: NCBI BLink).	1.32893	0.129422	56.4574
AT1G80130	Tetratricopeptide repeat (TPR)-like superfamily protein	6.95962	5.67812	58.8632
AT2G15970	ATCOR413-PM1|WCOR413-LIKE|FL3-5A3|WCOR413|COR|cold regulated 413 plasma membrane 1	2.85705	0.206944	84.0691
AT2G16700	ADF5|ATADF5|actin depolymerizing factor 5	1.67628	-0.299019	74.5683
AT2G16990	Major facilitator superfamily protein	2.05291	-0.273214	80.0578
AT2G17280	Phosphoglycerate mutase family protein	2.67266	0.937258	69.9674
AT2G17840	ERD7|Senescence/dehydration-associated protein-related	2.96113	1.43444	65.293
AT2G18500	OFP7|ATOFP7|ovate family protein 7	1.38056	-0.084802	63.7865
AT2G21620	RD2|Adenine nucleotide alpha hydrolases-like superfamily protein	2.27755	0.711002	66.2374
AT2G22500	ATPUMP5|UCP5|DIC1|uncoupling protein 5	2.30043	1.16166	54.5863
AT2G22821	NA	1.5532	-1.71548	89.6242
AT2G23120	Late embryogenesis abundant protein group 6	3.41703	1.13076	79.4999
AT2G23340	DEAR3|DREB and EAR motif protein 3	2.39189	1.12924	58.3237
AT2G24560	GDSL-like Lipase/Acylhydrolase family protein	8.16713	2.91309	97.3795
AT2G26410	Iqd4|IQ-domain 4	1.16987	-0.0897745	58.234
AT2G26820	ATPP2-A3|PP2-A3|phloem protein 2-A3	1.56138	0.143617	62.5717
AT2G28500	LBD11|LOB domain-containing protein 11	1.70009	-0.502311	78.2724
AT2G28900	OEP16|OEP16-1|ATOEP16-L|ATOEP16-1|outer plastid envelope protein 16-1	2.75182	0.469147	79.4487
AT2G29090	CYP707A2|"cytochrome P450 family 707 subfamily A polypeptide 2"	1.92841	0.862788	52.2226
AT2G29370	NAD(P)-binding Rossmann-fold superfamily protein	1.81095	-0.03274	72.1394
AT2G32200	unknown protein; BEST Arabidopsis thaliana protein match is: unknown protein (TAIR:AT2G32210.1); Has 131 Blast hits to 131 proteins in 14 species: Archae - 0; Bacteria - 0; Metazoa - 0; Fungi - 1; Plants - 130; Viruses - 0; Other Eukaryotes - 0 (source: NCBI BLink).	3.39994	2.18913	56.7971
AT2G33380	RD20|CLO-3|Caleosin-related family protein	3.25155	2.00056	57.9843
AT2G34210	Transcription elongation factor Spt5	3.06995	1.35468	69.5461
AT2G34850	MEE25|NAD(P)-binding Rossmann-fold superfamily protein	2.33259	1.19052	54.69
AT2G34930	disease resistance family protein / LRR family protein	1.5645	0.358568	56.6501
AT2G35960	NHL12|NDR1/HIN1-like 12	2.92458	1.23788	68.9363
AT2G39200	ATMLO12|MLO12|Seven transmembrane MLO family protein	0.588577	-0.721138	59.6595
AT2G39210	Major facilitator superfamily protein	1.46077	-0.887668	80.3636
AT2G39240	RNA polymerase I specific transcription initiation factor RRN3 protein	1.19654	-0.259135	63.5422
AT2G40400	Protein of unknown function (DUF399 and DUF3411)	1.59144	0.561961	51.012
AT2G40460	Major facilitator superfamily protein	2.19028	0.806407	61.6818
AT2G40880	ATCYSA|CYSA|FL3-27|cystatin A	1.74515	-0.103543	72.2358
AT2G41190	Transmembrane amino acid transporter family protein	2.70957	1.43479	58.6718
AT2G42530	COR15B|cold regulated 15b	5.50303	2.74713	85.1956
AT2G42540	COR15|COR15A|cold-regulated 15a	7.89235	3.28059	95.9101
AT2G43440	F-box and associated interaction domains-containing protein	2.18606	1.09471	53.0662
AT2G43620	Chitinase family protein	2.69795	-1.12232	92.9209
AT2G45820	Remorin family protein	1.08915	-0.0509233	54.6272
AT2G45900	Phosphatidylinositol N-acetyglucosaminlytransferase subunit P-related	1.66178	0.444373	56.9943
AT2G46970	PIL1|phytochrome interacting factor 3-like 1	2.24153	1.16437	52.6052
AT2G47180	GolS1|AtGolS1|galactinol synthase 1	3.33349	1.95629	61.5035
AT3G03640	BGLU25|GLUC|beta glucosidase 25	2.51274	0.773712	70.0423
AT3G03770	Leucine-rich repeat protein kinase family protein	2.88812	1.62538	58.3237
AT3G05650	AtRLP32|RLP32|receptor like protein 32	1.50361	-0.638419	77.3435
AT3G05660	AtRLP33|RLP33|receptor like protein 33	3.95592	-0.356274	94.9662
AT3G05880	RCI2A|Low temperature and salt responsive protein family	2.19237	1.18849	50.135
AT3G06070	unknown protein; BEST Arabidopsis thaliana protein match is: unknown protein (TAIR:AT5G19190.1); Has 33 Blast hits to 33 proteins in 12 species: Archae - 0; Bacteria - 0; Metazoa - 1; Fungi - 0; Plants - 32; Viruses - 0; Other Eukaryotes - 0 (source: NCBI BLink).	-1.91867	-3.51976	67.0374
AT3G06620	PAS domain-containing protein tyrosine kinase family protein	1.39968	0.0693204	60.2342
AT3G08700	UBC12|ubiquitin-conjugating enzyme 12	3.42687	1.16093	79.208
AT3G09450	CONTAINS InterPro DOMAIN/s: Fusaric acid resistance protein conserved region (InterPro:IPR006726); BEST Arabidopsis thaliana protein match is: unknown protein (TAIR:AT2G28780.1); Has 503 Blast hits to 494 proteins in 215 species: Archae - 0; Bacteria - 423; Metazoa - 0; Fungi - 0; Plants - 65; Viruses - 0; Other Eukaryotes - 15 (source: NCBI BLink).	5.82055	4.76741	51.8069
AT3G09540	Pectin lyase-like superfamily protein	2.001	0.764642	57.557
AT3G14890	phosphoesterase	2.91436	0.865862	75.8265
AT3G15730	PLD|PLDALPHA1|phospholipase D alpha 1	1.39853	-0.0658316	63.7614
AT3G17130	Plant invertase/pectin methylesterase inhibitor superfamily protein	4.93905	2.00754	86.8922
AT3G19340	Protein of unknown function (DUF3754)	1.50345	0.463513	51.3639
AT3G20395	RING/U-box superfamily protein	-1.56068	-4.42896	86.3052
AT3G21370	BGLU19|beta glucosidase 19	1.81272	0.183764	67.6688
AT3G22120	CWLP|cell wall-plasma membrane linker protein	1.50219	0.392019	53.677
AT3G22142	Bifunctional inhibitor/lipid-transfer protein/seed storage 2S albumin superfamily protein	1.88425	0.329695	65.9577
AT3G22150	Tetratricopeptide repeat (TPR)-like superfamily protein	-1.03941	-2.14228	53.442
AT3G25730	EDF3|ethylene response DNA binding factor 3	1.63774	0.393507	57.7858
AT3G25870	unknown protein; BEST Arabidopsis thaliana protein match is: unknown protein (TAIR:AT1G13360.1); Has 50 Blast hits to 50 proteins in 12 species: Archae - 0; Bacteria - 0; Metazoa - 0; Fungi - 0; Plants - 50; Viruses - 0; Other Eukaryotes - 0 (source: NCBI BLink).	1.84709	0.447291	62.1018
AT3G26200	CYP71B22|"cytochrome P450 family 71 subfamily B polypeptide 22"	-2.80955	-5.05125	78.8563
AT3G26840	Esterase/lipase/thioesterase family protein	1.65131	-0.681222	80.146
AT3G29670	HXXXD-type acyl-transferase family protein	4.05321	1.54614	82.4091
AT3G45253	NA	5.07487	2.71359	80.5384
AT3G45260	C2H2-like zinc finger protein	2.07329	0.444735	67.6598
AT3G45900	Ribonuclease P protein subunit P38-related	1.19862	0.095256	53.4582
AT3G45960	ATEXPL3|EXLA3|ATEXLA3|ATHEXP BETA 2.3|EXPL3|expansin-like A3	1.81557	0.795402	50.6952
AT3G45970	ATEXLA1|ATEXPL1|EXLA1|ATHEXP BETA 2.1|EXPL1|expansin-like A1	1.66328	0.158233	64.767
AT3G48650	NA	3.43185	1.88781	65.7067
AT3G49570	LSU3|response to low sulfur 3	1.45703	-0.039475	64.5588
AT3G50260	DEAR1|ATERF011|CEJ1|cooperatively regulated by ethylene and jasmonate 1	2.20679	0.0188012	78.0545
AT3G50970	LTI30|XERO2|dehydrin family protein	5.65928	2.0271	91.9351
AT3G51410	Arabidopsis protein of unknown function (DUF241)	1.23668	-0.286962	65.2183
AT3G53010	Domain of unknown function (DUF303)	1.68928	0.475052	56.8988
AT3G53990	Adenine nucleotide alpha hydrolases-like superfamily protein	1.76113	0.0240342	70.0028
AT3G54030	Protein kinase protein with tetratricopeptide repeat domain	1.47177	0.00950528	63.7086
AT3G54400	Eukaryotic aspartyl protease family protein	2.53348	0.222079	79.8535
AT3G55580	Regulator of chromosome condensation (RCC1) family protein	5.59603	4.31922	58.729
AT3G55610	P5CS2|delta 1-pyrroline-5-carboxylate synthase 2	4.19243	2.55183	67.9277
AT3G55760	unknown protein; LOCATED IN: chloroplast stroma chloroplast; EXPRESSED IN: 16 plant structures; EXPRESSED DURING: 10 growth stages; BEST Arabidopsis thaliana protein match is: unknown protein (TAIR:AT1G42430.2); Has 176 Blast hits to 125 proteins in 40 species: Archae - 0; Bacteria - 3; Metazoa - 19; Fungi - 9; Plants - 81; Viruses - 0; Other Eukaryotes - 64 (source: NCBI BLink).	2.27444	-0.364864	83.9494
AT3G55940	Phosphoinositide-specific phospholipase C family protein	3.85783	0.0955878	92.63
AT3G57760	Protein kinase superfamily protein	1.78462	0.179438	67.131
AT3G59350	Protein kinase superfamily protein	1.10694	-0.0200386	54.2133
AT3G59900	ARGOS|auxin-regulated gene involved in organ size	-0.733771	-2.86064	77.1051
AT3G61190	BAP1|BON association protein 1	2.642	0.775142	72.5838
AT3G62700	MRP10|ATMRP10|multidrug resistance-associated protein 10	1.3243	0.0148696	59.6511
AT3G62740	BGLU7|beta glucosidase 7	1.86117	0.232168	67.6688
AT4G02330	ATPMEPCRB|Plant invertase/pectin methylesterase inhibitor superfamily	3.03125	1.44725	66.6444
AT4G02920	unknown protein; BEST Arabidopsis thaliana protein match is: unknown protein (TAIR:AT1G03340.1); Has 41 Blast hits to 41 proteins in 12 species: Archae - 0; Bacteria - 0; Metazoa - 0; Fungi - 0; Plants - 41; Viruses - 0; Other Eukaryotes - 0 (source: NCBI BLink).	1.55731	0.475577	52.7528
AT4G04020	FIB|fibrillin	3.16656	2.04591	54.0097
AT4G06746	RAP2.9|DEAR5|related to AP2 9	2.28596	-0.655715	86.9845
AT4G11370	RHA1A|RING-H2 finger A1A	1.54143	0.478808	52.1232
AT4G12000	SNARE associated Golgi protein family	3.35776	1.04239	79.9093
AT4G12470	AZI1|azelaic acid induced 1	2.70976	0.95614	70.3439
AT4G13575	unknown protein; FUNCTIONS IN: molecular_function unknown; INVOLVED IN: biological_process unknown; LOCATED IN: cellular_component unknown; Has 30201 Blast hits to 17322 proteins in 780 species: Archae - 12; Bacteria - 1396; Metazoa - 17338; Fungi - 3422; Plants - 5037; Viruses - 0; Other Eukaryotes - 2996 (source: NCBI BLink).	-1.50252	-2.57868	52.5724
AT4G13800	Protein of unknown function (DUF803)	1.31099	-0.109738	62.6469
AT4G14580	CIPK4|SnRK3.3|CBL-interacting protein kinase 4	1.97191	0.954386	50.6028
AT4G15130	CCT2|ATCCT2|phosphorylcholine cytidylyltransferase2	2.71181	-0.00437977	84.7825
AT4G15320	ATCSLB06|ATCSLB6|CSLB06|cellulose synthase-like B6	1.4787	0.224924	58.0658
AT4G15440	HPL1|CYP74B2|hydroperoxide lyase 1	2.33866	1.28688	51.7634
AT4G15450	Senescence/dehydration-associated protein-related	1.96562	0.0345001	73.7771
AT4G15680	Thioredoxin superfamily protein	-1.4582	-2.64535	56.0815
AT4G15910	DI21|ATDI21|drought-induced 21	1.72816	0.603007	54.1562
AT4G17245	RING/U-box superfamily protein	-0.0575123	-1.54027	64.2206
AT4G17550	Major facilitator superfamily protein	4.4263	2.81637	67.2379
AT4G18010	AT5PTASE2|IP5PII|5PTASE2|myo-inositol polyphosphate 5-phosphatase 2	1.70635	0.00533121	69.2427
AT4G18070	unknown protein; BEST Arabidopsis thaliana protein match is: unknown protein (TAIR:AT1G29530.1); Has 30201 Blast hits to 17322 proteins in 780 species: Archae - 12; Bacteria - 1396; Metazoa - 17338; Fungi - 3422; Plants - 5037; Viruses - 0; Other Eukaryotes - 2996 (source: NCBI BLink).	1.49562	0.336289	55.227
AT4G18270	ATTRANS11|TRANS11|translocase 11	1.67496	0.608206	52.2623
AT4G21570	Protein of unknown function (DUF300)	2.68215	0.215734	81.9058
AT4G23290	CRK21|cysteine-rich RLK (RECEPTOR-like protein kinase) 21	1.45225	0.190787	58.289
AT4G23450	RING/U-box superfamily protein	2.46039	1.06814	61.9043
AT4G23630	BTI1|RTNLB1|VIRB2-interacting protein 1	2.89481	1.68857	56.6591
AT4G23810	ATWRKY53|WRKY53|WRKY family transcription factor	1.60274	0.183522	62.608
AT4G23920	UGE2|ATUGE2|UDP-D-glucose/UDP-D-galactose 4-epimerase 2	1.95319	0.589361	61.1443
AT4G24220	AWI31|VEP1|NAD(P)-binding Rossmann-fold superfamily protein	1.09536	-0.0969423	56.2395
AT4G24415	NA	2.92415	1.75066	55.6656
AT4G24960	HVA22D|ATHVA22D|HVA22 homologue D	3.98771	1.437	82.9328
AT4G25310	2-oxoglutarate (2OG) and Fe(II)-dependent oxygenase superfamily protein	1.07503	0.0723668	50.0935
AT4G27410	RD26|ANAC072|NAC (No Apical Meristem) domain transcriptional regulator superfamily protein	2.9529	1.60007	60.8469
AT4G27560	UDP-Glycosyltransferase superfamily protein	2.92352	1.46837	63.527
AT4G27820	BGLU9|beta glucosidase 9	1.54851	0.176615	61.3618
AT4G27830	BGLU10|beta glucosidase 10	3.12396	1.8446	58.8033
AT4G27970	SLAH2|SLAC1 homologue 2	2.66903	1.45454	56.9078
AT4G28150	Protein of unknown function (DUF789)	1.77489	-0.205869	74.6651
AT4G28330	unknown protein; BEST Arabidopsis thaliana protein match is: unknown protein (TAIR:AT4G28340.1); Has 48 Blast hits to 48 proteins in 10 species: Archae - 0; Bacteria - 0; Metazoa - 0; Fungi - 0; Plants - 48; Viruses - 0; Other Eukaryotes - 0 (source: NCBI BLink).	1.88878	0.665822	57.1609
AT4G28703	RmlC-like cupins superfamily protein	2.24803	0.210683	75.6381
AT4G29190	Zinc finger C-x8-C-x5-C-x3-H type family protein	1.87909	0.764918	53.8053
AT4G30270	MERI5B|XTH24|MERI-5|SEN4|xyloglucan endotransglucosylase/hydrolase 24	2.44243	0.765738	68.7203
AT4G30650	Low temperature and salt responsive protein family	2.58234	0.565982	75.2826
AT4G30830	Protein of unknown function DUF593	5.69921	0.815629	96.6124
AT4G31140	O-Glycosyl hydrolases family 17 protein	1.66025	0.607788	51.7868
AT4G31800	WRKY18|ATWRKY18|WRKY DNA-binding protein 18	2.26494	-0.328622	83.4328
AT4G32190	Myosin heavy chain-related protein	2.55932	0.240019	79.9635
AT4G33070	Thiamine pyrophosphate dependent pyruvate decarboxylase family protein	5.74914	4.36351	61.727
AT4G34650	SQS2|squalene synthase 2	3.27743	0.771552	82.3945
AT4G34990	AtMYB32|MYB32|myb domain protein 32	2.60532	0.778324	71.815
AT4G35480	RHA3B|RING-H2 finger A3B	0.00849591	-1.53825	65.7708
AT4G36010	Pathogenesis-related thaumatin superfamily protein	3.5853	2.3053	58.8204
AT4G36110	SAUR-like auxin-responsive protein family	1.6679	0.101525	66.235
AT4G36500	unknown protein; FUNCTIONS IN: molecular_function unknown; INVOLVED IN: biological_process unknown; LOCATED IN: mitochondrion; EXPRESSED IN: 22 plant structures; EXPRESSED DURING: 13 growth stages; BEST Arabidopsis thaliana protein match is: unknown protein (TAIR:AT2G18210.1); Has 50 Blast hits to 50 proteins in 7 species: Archae - 0; Bacteria - 0; Metazoa - 0; Fungi - 0; Plants - 50; Viruses - 0…	1.62196	0.576902	51.5389
AT4G36640	Sec14p-like phosphatidylinositol transfer family protein	1.35059	0.322615	50.961
AT4G37320	CYP81D5|"cytochrome P450 family 81 subfamily D polypeptide 5"	2.06941	0.246933	71.7269
AT4G38400	ATEXPL2|ATEXLA2|ATHEXP BETA 2.2|EXPL2|EXLA2|expansin-like A2	3.05173	1.78988	58.2977
AT4G38580	ATFP6|FP6|HIPP26|farnesylated protein 6	2.46068	1.23	57.3889
AT4G39070	B-box zinc finger family protein	2.77644	0.945901	71.8833
AT4G39800	ATMIPS1|ATIPS1|MIPS1|MI-1-P SYNTHASE|myo-inositol-1-phosphate synthase 1	4.4636	3.30148	55.3138
AT4G39830	Cupredoxin superfamily protein	1.72859	0.545017	55.9748
AT4G40010	SNRK2.7|SRK2F|SNRK2-7|SNF1-related protein kinase 2.7	2.73942	1.47024	58.511
AT5G01520	RING/U-box superfamily protein	1.45907	-0.0543517	64.9715
AT5G02020	Encodes a protein involved in salt tolerance names SIS (Salt Induced Serine rich).	0.567345	-0.451903	50.661
AT5G03120	unknown protein; FUNCTIONS IN: molecular_function unknown; INVOLVED IN: biological_process unknown; LOCATED IN: endomembrane system; EXPRESSED IN: 21 plant structures; EXPRESSED DURING: 13 growth stages; Has 14 Blast hits to 14 proteins in 4 species: Archae - 0; Bacteria - 0; Metazoa - 0; Fungi - 0; Plants - 14; Viruses - 0; Other Eukaryotes - 0 (source: NCBI BLink).	1.59524	-0.289629	72.9237
AT5G04190	PKS4|phytochrome kinase substrate 4	-0.899553	-3.48803	83.3742
AT5G04250	Cysteine proteinases superfamily protein	2.01624	0.195231	71.6975
AT5G04340	ZAT6|CZF2|C2H2|zinc finger of Arabidopsis thaliana 6	3.26917	1.97344	59.2662
AT5G06760	LEA4-5|Late Embryogenesis Abundant 4-5	7.60233	5.56152	75.6971
AT5G06980	unknown protein; BEST Arabidopsis thaliana protein match is: unknown protein (TAIR:AT3G12320.1); Has 30201 Blast hits to 17322 proteins in 780 species: Archae - 12; Bacteria - 1396; Metazoa - 17338; Fungi - 3422; Plants - 5037; Viruses - 0; Other Eukaryotes - 2996 (source: NCBI BLink).	3.44801	2.3016	54.8249
AT5G10100	Haloacid dehalogenase-like hydrolase (HAD) superfamily protein	1.58839	0.278868	59.6539
AT5G10410	ENTH/ANTH/VHS superfamily protein	3.08122	0.400163	84.4078
AT5G12140	ATCYS1|CYS1|cystatin-1	1.49632	-0.241979	70.0277
AT5G13200	GRAM domain family protein	3.11751	0.528953	83.3753
AT5G13205	NA	2.67594	0.523965	77.5
AT5G15960	KIN1|stress-responsive protein (KIN1) / stress-induced protein (KIN1)	5.14395	1.55616	91.683
AT5G15970	KIN2|COR6.6|stress-responsive protein (KIN2) / stress-induced protein (KIN2) / cold-responsive protein (COR6.6) / cold-regulated protein (COR6.6)	4.3215	1.87679	81.6316
AT5G17030	UGT78D3|UDP-glucosyl transferase 78D3	7.21843	4.50505	84.753
AT5G17460	unknown protein; FUNCTIONS IN: molecular_function unknown; INVOLVED IN: response to salt stress; LOCATED IN: mitochondrion; Has 30201 Blast hits to 17322 proteins in 780 species: Archae - 12; Bacteria - 1396; Metazoa - 17338; Fungi - 3422; Plants - 5037; Viruses - 0; Other Eukaryotes - 2996 (source: NCBI BLink).	4.78491	2.09886	84.4617
AT5G17490	RGL3|RGA-like protein 3	0.788073	-1.00724	71.1888
AT5G17850	Sodium/calcium exchanger family protein	2.67524	1.27704	62.0598
AT5G19875	unknown protein; FUNCTIONS IN: molecular_function unknown; INVOLVED IN: response to oxidative stress; LOCATED IN: endomembrane system; EXPRESSED IN: 21 plant structures; EXPRESSED DURING: 13 growth stages; BEST Arabidopsis thaliana protein match is: unknown protein (TAIR:AT2G31940.1); Has 30201 Blast hits to 17322 proteins in 780 species: Archae - 12; Bacteria - 1396; Metazoa - 17338; Fungi - 342…	3.7933	2.10197	69.0352
AT5G20830	ASUS1|SUS1|atsus1|sucrose synthase 1	5.2604	2.54446	84.7794
AT5G23220	NIC3|nicotinamidase 3	2.82076	1.25358	66.2537
AT5G23850	Arabidopsis thaliana protein of unknown function (DUF821)	2.204	0.90248	59.4296
AT5G23950	Calcium-dependent lipid-binding (CaLB domain) family protein	3.3548	0.0635377	89.7854
AT5G24140	SQP2|squalene monooxygenase 2	2.98691	0.753129	78.7402
AT5G24570	unknown protein; Has 30201 Blast hits to 17322 proteins in 780 species: Archae - 12; Bacteria - 1396; Metazoa - 17338; Fungi - 3422; Plants - 5037; Viruses - 0; Other Eukaryotes - 2996 (source: NCBI BLink).	2.06086	-0.0237928	76.4255
AT5G25110	CIPK25|SnRK3.25|CBL-interacting protein kinase 25	4.61982	0.670696	93.5256
AT5G25140	CYP71B13|"cytochrome P450 family 71 subfamily B polypeptide 13"	2.61342	1.40091	56.848
AT5G26770	unknown protein; BEST Arabidopsis thaliana protein match is: unknown protein (TAIR:AT3G05830.1); Has 30201 Blast hits to 17322 proteins in 780 species: Archae - 12; Bacteria - 1396; Metazoa - 17338; Fungi - 3422; Plants - 5037; Viruses - 0; Other Eukaryotes - 2996 (source: NCBI BLink).	1.96219	-0.142808	76.7549
AT5G27930	Protein phosphatase 2C family protein	1.09113	-0.50267	66.8702
AT5G28150	Plant protein of unknown function (DUF868)	1.80519	0.431218	61.418
AT5G37500	GORK|gated outwardly-rectifying K+ channel	1.31395	-0.345361	68.3407
AT5G37750	Chaperone DnaJ-domain superfamily protein	1.90084	0.891493	50.3213
AT5G38450	CYP735A1|"cytochrome P450 family 735 subfamily A polypeptide 1"	1.17265	-0.161503	60.3388
AT5G39050	HXXXD-type acyl-transferase family protein	2.41735	1.38545	51.0934
AT5G39570	FUNCTIONS IN: molecular_function unknown; INVOLVED IN: biological_process unknown; LOCATED IN: cytosol nucleus; EXPRESSED IN: 25 plant structures; EXPRESSED DURING: 14 growth stages; BEST Arabidopsis thaliana protein match is: glycine-rich protein (TAIR:AT3G29075.1); Has 30201 Blast hits to 17322 proteins in 780 species: Archae - 12; Bacteria - 1396; Metazoa - 17338; Fungi - 3422; Plants - 5037; …	1.25268	0.165093	52.9457
AT5G40390	SIP1|Raffinose synthase family protein	2.23009	1.21393	50.5583
AT5G42570	B-cell receptor-associated 31-like	3.12698	0.881664	78.909
AT5G44565	unknown protein; FUNCTIONS IN: molecular_function unknown; INVOLVED IN: biological_process unknown; LOCATED IN: endomembrane system; Has 35333 Blast hits to 34131 proteins in 2444 species: Archae - 798; Bacteria - 22429; Metazoa - 974; Fungi - 991; Plants - 531; Viruses - 0; Other Eukaryotes - 9610 (source: NCBI BLink).	5.00135	1.60563	90.4985
AT5G44568	unknown protein; FUNCTIONS IN: molecular_function unknown; INVOLVED IN: biological_process unknown; LOCATED IN: endomembrane system; Has 19 Blast hits to 19 proteins in 2 species: Archae - 0; Bacteria - 0; Metazoa - 0; Fungi - 0; Plants - 19; Viruses - 0; Other Eukaryotes - 0 (source: NCBI BLink).	2.19306	0.63269	66.0943
AT5G44574	unknown protein; FUNCTIONS IN: molecular_function unknown; INVOLVED IN: biological_process unknown; LOCATED IN: endomembrane system; Has 6 Blast hits to 6 proteins in 2 species: Archae - 0; Bacteria - 0; Metazoa - 0; Fungi - 0; Plants - 6; Viruses - 0; Other Eukaryotes - 0 (source: NCBI BLink).	2.10003	-1.22282	90.006
AT5G44575	unknown protein; FUNCTIONS IN: molecular_function unknown; INVOLVED IN: biological_process unknown; LOCATED IN: endomembrane system; Has 7 Blast hits to 7 proteins in 2 species: Archae - 0; Bacteria - 0; Metazoa - 0; Fungi - 0; Plants - 7; Viruses - 0; Other Eukaryotes - 0 (source: NCBI BLink).	4.45969	0.914811	91.432
AT5G44578	unknown protein; FUNCTIONS IN: molecular_function unknown; INVOLVED IN: biological_process unknown; LOCATED IN: endomembrane system; Has 15 Blast hits to 15 proteins in 2 species: Archae - 0; Bacteria - 0; Metazoa - 0; Fungi - 0; Plants - 15; Viruses - 0; Other Eukaryotes - 0 (source: NCBI BLink).	2.30709	0.403149	73.278
AT5G44580	unknown protein; FUNCTIONS IN: molecular_function unknown; INVOLVED IN: biological_process unknown; LOCATED IN: endomembrane system; EXPRESSED IN: 18 plant structures; EXPRESSED DURING: 12 growth stages; BEST Arabidopsis thaliana protein match is: unknown protein (TAIR:AT5G44582.1); Has 30201 Blast hits to 17322 proteins in 780 species: Archae - 12; Bacteria - 1396; Metazoa - 17338; Fungi - 3422;…	2.09917	0.0764885	75.3903
AT5G44582	unknown protein; FUNCTIONS IN: molecular_function unknown; INVOLVED IN: biological_process unknown; LOCATED IN: endomembrane system; BEST Arabidopsis thaliana protein match is: unknown protein (TAIR:AT5G44580.1); Has 24 Blast hits to 24 proteins in 2 species: Archae - 0; Bacteria - 0; Metazoa - 0; Fungi - 0; Plants - 24; Viruses - 0; Other Eukaryotes - 0 (source: NCBI BLink).	1.10429	-0.152692	58.1587
AT5G46710	PLATZ transcription factor family protein	2.58504	1.07245	64.9521
AT5G47020	unknown protein; FUNCTIONS IN: molecular_function unknown; INVOLVED IN: biological_process unknown; LOCATED IN: endomembrane system; EXPRESSED IN: 23 plant structures; EXPRESSED DURING: 13 growth stages; BEST Arabidopsis thaliana protein match is: unknown protein (TAIR:AT5G11700.2); Has 1807 Blast hits to 1807 proteins in 277 species: Archae - 0; Bacteria - 0; Metazoa - 736; Fungi - 347; Plants -…	1.24088	0.128159	53.7572
AT5G47650	ATNUDT2|NUDT2|ATNUDX2|nudix hydrolase homolog 2	2.49221	0.917315	66.4334
AT5G48540	receptor-like protein kinase-related family protein	3.17424	1.94858	57.241
AT5G48850	ATSDI1|Tetratricopeptide repeat (TPR)-like superfamily protein	-0.0575506	-1.14815	53.0434
AT5G49330	PFG3|MYB111|ATMYB111|myb domain protein 111	3.065	2.00989	51.8736
AT5G49900	Beta-glucosidase GBA2 type family protein	1.45929	-0.265789	69.7522
AT5G50335	unknown protein; Has 30201 Blast hits to 17322 proteins in 780 species: Archae - 12; Bacteria - 1396; Metazoa - 17338; Fungi - 3422; Plants - 5037; Viruses - 0; Other Eukaryotes - 2996 (source: NCBI BLink).	1.08132	-1.29138	80.6916
AT5G50720	HVA22E|ATHVA22E|HVA22 homologue E	1.55389	-0.493961	75.8147
AT5G52300	RD29B|LTI65|CAP160 protein	5.79671	2.6975	88.3306
AT5G52310	COR78|LTI140|RD29A|LTI78|low-temperature-responsive protein 78 (LTI78) / desiccation-responsive protein 29A (RD29A)	6.41756	2.71237	92.333
AT5G52660	Homeodomain-like superfamily protein	1.44607	0.406343	51.3571
AT5G54585	unknown protein; Has 30201 Blast hits to 17322 proteins in 780 species: Archae - 12; Bacteria - 1396; Metazoa - 17338; Fungi - 3422; Plants - 5037; Viruses - 0; Other Eukaryotes - 2996 (source: NCBI BLink).	-0.636272	-2.86716	78.6974
AT5G55050	GDSL-like Lipase/Acylhydrolase superfamily protein	1.67358	-0.0793759	70.3316
AT5G55180	O-Glycosyl hydrolases family 17 protein	1.96727	0.683136	58.9373
AT5G55450	Bifunctional inhibitor/lipid-transfer protein/seed storage 2S albumin superfamily protein	1.18023	-0.992201	77.8159
AT5G56160	Sec14p-like phosphatidylinositol transfer family protein	1.08277	-0.896816	74.644
AT5G56300	GAMT2|gibberellic acid methyltransferase 2	1.43361	0.131929	59.4352
AT5G57110	AT-ACA8|ACA8|"autoinhibited Ca2+ -ATPase isoform 8"	2.51907	0.636415	72.8824
AT5G57220	CYP81F2|"cytochrome P450 family 81 subfamily F polypeptide 2"	1.39922	0.358648	51.3875
AT5G57660	ATCOL5|COL5|CONSTANS-like 5	1.88026	0.814843	52.216
AT5G58070	TIL|ATTIL|temperature-induced lipocalin	2.62194	1.41555	56.6651
AT5G58660	2-oxoglutarate (2OG) and Fe(II)-dependent oxygenase superfamily protein	0.792018	-0.525639	59.8826
AT5G58670	PLC1|ATPLC1|ATPLC|phospholipase C1	1.20327	0.112709	53.0434
AT5G58700	ATPLC4|PLC4|phosphatidylinositol-speciwc phospholipase C4	1.9393	-0.254658	78.1455
AT5G58780	Undecaprenyl pyrophosphate synthetase family protein	2.39984	0.375385	75.421
AT5G59080	unknown protein; FUNCTIONS IN: molecular_function unknown; INVOLVED IN: response to oxidative stress; LOCATED IN: chloroplast; EXPRESSED IN: 18 plant structures; EXPRESSED DURING: 9 growth stages; BEST Arabidopsis thaliana protein match is: unknown protein (TAIR:AT3G46880.1); Has 1807 Blast hits to 1807 proteins in 277 species: Archae - 0; Bacteria - 0; Metazoa - 736; Fungi - 347; Plants - 385; V…	-1.39461	-3.48	76.4369
AT5G62350	Plant invertase/pectin methylesterase inhibitor superfamily protein	1.52558	-0.683046	78.3656
AT5G62360	Plant invertase/pectin methylesterase inhibitor superfamily protein	1.21046	-1.24344	81.7483
AT5G62960	unknown protein; BEST Arabidopsis thaliana protein match is: unknown protein (TAIR:AT1G10660.1); Has 35333 Blast hits to 34131 proteins in 2444 species: Archae - 798; Bacteria - 22429; Metazoa - 974; Fungi - 991; Plants - 531; Viruses - 0; Other Eukaryotes - 9610 (source: NCBI BLink).	1.87738	0.504374	61.3912
AT5G66790	Protein kinase superfamily protein	0.59457	-0.7929	61.7773
AT5G67060	HEC1|basic helix-loop-helix (bHLH) DNA-binding superfamily protein	1.13229	-1.00792	77.3152
